# Supplementary material for: Fluconazolium picrate
Source: Acta Crystallogr Sect E Struct Rep Online. 2010 Sep 15;66(Pt 10):o2568. doi: 10.1107/S1600536810036329 (PMC2983200; doi:10.1107/S1600536810036329)
Supplement: Supplementary file 1 [file e-66-o2568-sup1.cif]

##############################################################################
###                                                                        ###
###        Electronic paper (Acta Crystallographica Section E)             ###
###                                                                        ###
##############################################################################
#                                                                            #
# This CIF contains the data in a paper accepted for publication in Acta     #
# Crystallographica Section E. It conforms to the requirements of Notes      #
# for Authors for Section E, and has been peer reviewed under the auspices   #
# of the IUCr Commission on Journals.                                        #
#                                                                            #
# Full details of the Crystallographic Information File format               #
# are given in the paper "The Crystallographic Information File (CIF):       #
# a New Standard Archive File for Crystallography" by S. R. Hall, F. H.      #
# Allen and I. D. Brown [Acta Cryst. (1991), A47, 655-685].                  #
#                                                                            #
# The current version of the core CIF dictionary is obtainable from          #
# ftp://ftp.iucr.org/pub/cif_core.dic. The current version number is 2.4.    #
#                                                                            #
# Software is freely available for graphical display of the structure(s) in  #
# this CIF.  For information consult the CIF home page http://www.iucr.org/  #
# cif/home.html                                                              #
#                                                                            #
# This file may be used for bona fide research purposes within the           #
# scientific community so long as proper attribution is given to the journal # 
# article from which it was obtained.                                        #
#                                                                            #
##############################################################################
                                             
data_I
_audit_creation_method     SHELXL-97
_chemical_name_systematic
;
Fluconazolium picrate
;
_chemical_name_common     ?
_chemical_formula_moiety     'C13 H13 F2 N6 O +, C6 H2 N3 O7 -'
_chemical_formula_sum     'C19 H15 F2 N9 O8'
_chemical_formula_iupac     'C13 H13 F2 N6 O +, C6 H2 N3 O7 -'
_chemical_formula_weight     535.40
_chemical_melting_point     ?
_symmetry_cell_setting     monoclinic
_symmetry_space_group_name_H-M     'P 21/c'
_symmetry_space_group_name_Hall     '-P 2ybc'
loop_
    _symmetry_equiv_pos_as_xyz
    'x, y, z'
    '-x, y+1/2, -z+1/2'
    '-x, -y, -z'
    'x, -y-1/2, z-1/2'
_cell_length_a     5.6470(10)
_cell_length_b     17.347(2)
_cell_length_c     22.571(2)
_cell_angle_alpha     90.00
_cell_angle_beta     94.270(10)
_cell_angle_gamma     90.00
_cell_volume     2204.9(5)
_cell_formula_units_Z     4
_cell_measurement_reflns_used     4361
_cell_measurement_theta_min     3
_cell_measurement_theta_max     22
_cell_measurement_temperature     100.0(10)
_exptl_crystal_description     block
_exptl_crystal_colour     colourless
_exptl_crystal_size_max     0.2
_exptl_crystal_size_mid     0.2
_exptl_crystal_size_min     0.15
_exptl_crystal_density_diffrn     1.613
_exptl_crystal_density_method     'not measured'
_exptl_crystal_F_000     1096
_exptl_absorpt_coefficient_mu     0.139
_exptl_absorpt_correction_type     none
_exptl_absorpt_process_details     ?
_exptl_absorpt_correction_T_min     ?
_exptl_absorpt_correction_T_max     ?
_exptl_special_details
;
;
_diffrn_ambient_temperature     100.0(10)
_diffrn_radiation_type     MoK\a
_diffrn_radiation_wavelength     0.71073
_diffrn_radiation_source     'fine-focus sealed tube'
_diffrn_radiation_monochromator     graphite
_diffrn_measurement_device_type     'Kuma KM-4-CCD four-circle diffractometer'
_diffrn_measurement_method     '\w scan'
_diffrn_reflns_number     18260
_diffrn_reflns_av_R_equivalents     0.0229
_diffrn_reflns_av_sigmaI/netI     0.0393
_diffrn_reflns_theta_min     2.96
_diffrn_reflns_theta_max     29.08
_diffrn_reflns_theta_full     25.00
_diffrn_measured_fraction_theta_max     0.875
_diffrn_measured_fraction_theta_full     0.998
_diffrn_reflns_limit_h_min     -7
_diffrn_reflns_limit_h_max     7
_diffrn_reflns_limit_k_min     -20
_diffrn_reflns_limit_k_max     22
_diffrn_reflns_limit_l_min     -30
_diffrn_reflns_limit_l_max     29
_refine_special_details
;
Refinement of <i>F</i>^2^ against ALL reflections. The weighted <i>R</i>-factor
<i>wR</i> and goodness of fit <i>S</i> are based on <i>F</i>^2^, conventional
<i>R</i>-factors <i>R</i> are based on <i>F</i>, with <i>F</i> set to zero for
negative <i>F</i>^2^. The threshold expression of <i>F</i>^2^ >
\s(<i>F</i>^2^) is used only for calculating <i>R</i>-factors(gt) <i>etc</i>.
and is not relevant to the choice of reflections for refinement.
<i>R</i>-factors based on <i>F</i>^2^ are statistically about twice as large
as those based on <i>F</i>, and <i>R</i>- factors based on ALL data will be
even larger.
;
_reflns_number_total     5165
_reflns_number_gt     3576
_reflns_threshold_expression     I>2\s(I)
_refine_ls_structure_factor_coef     Fsqd
_refine_ls_matrix_type     full
_refine_ls_R_factor_all     0.0564
_refine_ls_R_factor_gt     0.0347
_refine_ls_wR_factor_gt     0.0780
_refine_ls_wR_factor_ref     0.0815
_refine_ls_goodness_of_fit_ref     0.987
_refine_ls_restrained_S_all     0.987
_refine_ls_number_reflns     5165
_refine_ls_number_parameters     403
_refine_ls_number_restraints     0
_refine_ls_hydrogen_treatment     refall
_refine_ls_weighting_scheme     calc
_refine_ls_weighting_details
                  'calc w=1/[\s^2^(Fo^2^)+(0.045P)^2^] where P=(Fo^2^+2Fc^2^)/3'
_atom_sites_solution_hydrogens     geom
_atom_sites_solution_primary     direct
_atom_sites_solution_secondary     difmap
_refine_ls_shift/su_max     0.004
_refine_ls_shift/su_mean     0.000
_refine_diff_density_max     0.253
_refine_diff_density_min     -0.244
_refine_ls_extinction_method     none
_refine_ls_extinction_coef     ?
loop_
    _atom_type_symbol
    _atom_type_description
    _atom_type_scat_dispersion_real
    _atom_type_scat_dispersion_imag
    _atom_type_scat_source
    'C' 'C' 0.0033 0.0016
                         'International Tables Vol C Tables 4.2.6.8 and 6.1.1.4'
    'H' 'H' 0.0000 0.0000
                         'International Tables Vol C Tables 4.2.6.8 and 6.1.1.4'
    'N' 'N' 0.0061 0.0033
                         'International Tables Vol C Tables 4.2.6.8 and 6.1.1.4'
    'O' 'O' 0.0106 0.0060
                         'International Tables Vol C Tables 4.2.6.8 and 6.1.1.4'
    'F' 'F' 0.0171 0.0103
                         'International Tables Vol C Tables 4.2.6.8 and 6.1.1.4'
_computing_data_collection     'CrysAlis Pro (Oxford Diffraction, 2009)'
_computing_cell_refinement     'CrysAlis Pro (Oxford Diffraction, 2009)'
_computing_data_reduction     'CrysAlis Pro (Oxford Diffraction, 2009)'
_computing_structure_solution     'SIR92 (Altomare <i>et al.</i>, 1993)'
_computing_structure_refinement     'SHELXL97 (Sheldrick, 2008)'
_computing_molecular_graphics
                   'Stereochemical Workstation Operation Manual (Siemens, 1989)'
_computing_publication_material     'SHELXL97 (Sheldrick, 2008)'
loop_
    _atom_site_type_symbol
    _atom_site_label
    _atom_site_fract_x
    _atom_site_fract_y
    _atom_site_fract_z
    _atom_site_U_iso_or_equiv
    _atom_site_adp_type
    _atom_site_calc_flag
    _atom_site_refinement_flags
    _atom_site_occupancy
    _atom_site_disorder_assembly
    _atom_site_disorder_group
    C C1 0.8252(2) 0.11241(8) 0.86298(6) 0.0140(3) Uani d . 1 . .
    H H1A 0.824(2) 0.0864(9) 0.8249(6) 0.016(3) Uiso d . 1 . .
    H H1B 0.965(2) 0.1014(8) 0.8865(6) 0.009(3) Uiso d . 1 . .
    N N11 0.81990(17) 0.19482(7) 0.85106(4) 0.0137(2) Uani d . 1 . .
    N N12 0.91454(19) 0.24730(7) 0.89174(5) 0.0196(3) Uani d . 1 . .
    C C13 0.8628(2) 0.31378(10) 0.86711(6) 0.0202(3) Uani d . 1 . .
    H H13 0.905(3) 0.3619(11) 0.8832(7) 0.030(4) Uiso d . 1 . .
    N N14 0.74046(18) 0.30535(7) 0.81341(5) 0.0171(3) Uani d . 1 . .
    H H14 0.679(3) 0.3395(11) 0.7870(8) 0.039(5) Uiso d . 1 . .
    C C15 0.7157(2) 0.23020(9) 0.80471(6) 0.0161(3) Uani d . 1 . .
    H H15 0.632(2) 0.2046(9) 0.7730(7) 0.022(4) Uiso d . 1 . .
    C C2 0.6062(2) 0.08837(8) 0.89546(5) 0.0134(3) Uani d . 1 . .
    H H2 0.416(3) 0.0969(11) 0.8248(8) 0.035(5) Uiso d . 1 . .
    O O2 0.39596(14) 0.10601(6) 0.86009(4) 0.0158(2) Uani d . 1 . .
    C C21 0.5940(2) 0.13196(8) 0.95392(5) 0.0132(3) Uani d . 1 . .
    C C22 0.7674(2) 0.12590(8) 1.00064(5) 0.0145(3) Uani d . 1 . .
    F F22 0.95997(12) 0.08001(5) 0.99397(3) 0.01995(19) Uani d . 1 . .
    C C23 0.7581(2) 0.16294(9) 1.05430(6) 0.0192(3) Uani d . 1 . .
    H H23 0.875(2) 0.1575(9) 1.0836(6) 0.014(3) Uiso d . 1 . .
    C C24 0.5627(2) 0.20856(9) 1.06083(6) 0.0235(3) Uani d . 1 . .
    F F24 0.54335(15) 0.24419(6) 1.11362(4) 0.0393(3) Uani d . 1 . .
    C C25 0.3861(2) 0.21871(10) 1.01644(6) 0.0237(3) Uani d . 1 . .
    H H25 0.256(3) 0.2508(9) 1.0228(6) 0.023(4) Uiso d . 1 . .
    C C26 0.4056(2) 0.18052(9) 0.96320(6) 0.0183(3) Uani d . 1 . .
    H H26 0.288(2) 0.1884(9) 0.9323(6) 0.017(4) Uiso d . 1 . .
    C C3 0.6093(2) 0.00119(8) 0.90877(5) 0.0159(3) Uani d . 1 . .
    H H3B 0.749(2) -0.0154(9) 0.9330(6) 0.022(4) Uiso d . 1 . .
    H H3A 0.461(2) -0.0115(9) 0.9300(6) 0.026(4) Uiso d . 1 . .
    N N31 0.60104(17) -0.04584(7) 0.85546(4) 0.0152(2) Uani d . 1 . .
    N N32 0.80503(19) -0.07447(7) 0.83446(5) 0.0204(3) Uani d . 1 . .
    C C33 0.7233(2) -0.11090(9) 0.78608(6) 0.0209(3) Uani d . 1 . .
    H H33 0.822(2) -0.1390(10) 0.7617(6) 0.025(4) Uiso d . 1 . .
    N N34 0.48410(19) -0.10769(7) 0.77458(5) 0.0195(3) Uani d . 1 . .
    C C35 0.4149(2) -0.06607(9) 0.81927(5) 0.0174(3) Uani d . 1 . .
    H H35 0.266(3) -0.0524(9) 0.8276(6) 0.023(4) Uiso d . 1 . .
    C C41 0.4057(2) 0.08645(9) 0.69270(5) 0.0187(3) Uani d . 1 . .
    O O41 0.49841(15) 0.08294(6) 0.74481(4) 0.0215(2) Uani d . 1 . .
    C C42 0.4803(3) 0.03606(9) 0.64625(6) 0.0244(3) Uani d . 1 . .
    N N42 0.6721(2) -0.01813(9) 0.66116(5) 0.0302(3) Uani d . 1 . .
    O O421 0.6440(2) -0.08584(7) 0.64488(5) 0.0382(3) Uani d . 1 . .
    O O422 0.85228(19) 0.00575(7) 0.68870(5) 0.0404(3) Uani d . 1 . .
    C C43 0.3793(3) 0.03392(11) 0.58915(7) 0.0343(4) Uani d . 1 . .
    H H43 0.440(3) -0.0046(11) 0.5629(7) 0.037(5) Uiso d . 1 . .
    C C44 0.1963(3) 0.08515(10) 0.57331(6) 0.0337(4) Uani d . 1 . .
    N N44 0.0919(3) 0.08703(10) 0.51239(6) 0.0498(5) Uani d . 1 . .
    O O441 -0.0825(4) 0.12829(10) 0.50103(6) 0.0829(6) Uani d . 1 . .
    O O442 0.1825(2) 0.04704(9) 0.47547(5) 0.0610(5) Uani d . 1 . .
    C C45 0.1132(3) 0.13529(10) 0.61371(6) 0.0278(4) Uani d . 1 . .
    H H45 -0.013(3) 0.1690(11) 0.6027(7) 0.031(4) Uiso d . 1 . .
    C C46 0.2145(2) 0.13681(9) 0.67108(6) 0.0204(3) Uani d . 1 . .
    N N46 0.11696(19) 0.19341(8) 0.70967(5) 0.0229(3) Uani d . 1 . .
    O O461 -0.05047(19) 0.23362(8) 0.68997(5) 0.0437(3) Uani d . 1 . .
    O O462 0.20457(16) 0.20171(7) 0.76060(4) 0.0285(3) Uani d . 1 . .
loop_
    _atom_site_aniso_label
    _atom_site_aniso_U_11
    _atom_site_aniso_U_22
    _atom_site_aniso_U_33
    _atom_site_aniso_U_12
    _atom_site_aniso_U_13
    _atom_site_aniso_U_23
    C1 0.0138(6) 0.0110(7) 0.0171(6) 0.0019(5) -0.0003(5) 0.0008(6)
    N11 0.0122(5) 0.0143(6) 0.0146(5) -0.0004(5) 0.0004(4) 0.0002(5)
    N12 0.0211(6) 0.0169(7) 0.0198(6) -0.0036(5) -0.0053(4) -0.0005(5)
    C13 0.0238(7) 0.0162(8) 0.0199(7) -0.0017(6) -0.0037(5) -0.0002(6)
    N14 0.0185(6) 0.0153(7) 0.0170(5) 0.0017(5) -0.0015(4) 0.0033(5)
    C15 0.0162(6) 0.0168(8) 0.0151(6) -0.0008(6) -0.0006(5) 0.0010(6)
    C2 0.0119(6) 0.0147(8) 0.0133(6) 0.0009(5) -0.0020(4) 0.0013(5)
    O2 0.0129(4) 0.0220(6) 0.0121(4) 0.0011(4) -0.0023(3) -0.0008(4)
    C21 0.0130(6) 0.0121(7) 0.0147(6) -0.0036(5) 0.0014(4) 0.0008(5)
    C22 0.0134(6) 0.0112(8) 0.0191(6) -0.0003(5) 0.0014(5) 0.0025(5)
    F22 0.0174(4) 0.0204(5) 0.0211(4) 0.0064(3) -0.0048(3) -0.0015(3)
    C23 0.0172(7) 0.0225(9) 0.0170(6) -0.0023(6) -0.0038(5) 0.0008(6)
    C24 0.0258(7) 0.0251(10) 0.0197(7) -0.0018(6) 0.0022(5) -0.0099(6)
    F24 0.0361(5) 0.0550(7) 0.0259(4) 0.0109(5) -0.0038(4) -0.0226(5)
    C25 0.0177(7) 0.0251(9) 0.0283(7) 0.0050(6) 0.0007(5) -0.0084(7)
    C26 0.0149(7) 0.0202(9) 0.0194(6) -0.0011(6) -0.0027(5) -0.0016(6)
    C3 0.0198(7) 0.0151(8) 0.0123(6) -0.0018(6) -0.0016(5) -0.0007(6)
    N31 0.0161(5) 0.0136(7) 0.0156(5) -0.0010(5) 0.0000(4) -0.0002(5)
    N32 0.0186(6) 0.0182(7) 0.0245(6) 0.0024(5) 0.0017(4) -0.0030(5)
    C33 0.0240(7) 0.0172(8) 0.0217(7) 0.0015(6) 0.0027(5) -0.0026(6)
    N34 0.0233(6) 0.0161(7) 0.0189(6) -0.0032(5) 0.0000(4) -0.0015(5)
    C35 0.0176(7) 0.0167(8) 0.0177(6) -0.0020(6) 0.0005(5) 0.0001(6)
    C41 0.0228(7) 0.0180(8) 0.0157(6) -0.0094(6) 0.0036(5) 0.0012(6)
    O41 0.0247(5) 0.0227(6) 0.0165(5) -0.0004(4) -0.0019(4) -0.0013(4)
    C42 0.0338(8) 0.0197(9) 0.0209(7) -0.0073(7) 0.0102(6) 0.0005(6)
    N42 0.0391(8) 0.0252(9) 0.0291(7) -0.0068(7) 0.0202(6) 0.0009(6)
    O421 0.0653(8) 0.0211(7) 0.0307(6) -0.0015(6) 0.0194(5) -0.0041(5)
    O422 0.0281(6) 0.0334(8) 0.0617(8) -0.0049(5) 0.0165(5) 0.0012(6)
    C43 0.0612(11) 0.0253(10) 0.0181(7) -0.0176(9) 0.0147(7) -0.0043(7)
    C44 0.0629(11) 0.0245(10) 0.0130(7) -0.0170(8) -0.0031(6) 0.0042(7)
    N44 0.0945(13) 0.0355(11) 0.0178(7) -0.0309(10) -0.0070(7) 0.0025(7)
    O441 0.1649(16) 0.0369(10) 0.0378(8) 0.0117(11) -0.0534(9) 0.0016(7)
    O442 0.0873(10) 0.0801(12) 0.0165(6) -0.0488(9) 0.0104(6) -0.0097(7)
    C45 0.0388(9) 0.0231(10) 0.0204(7) -0.0132(7) -0.0053(6) 0.0088(7)
    C46 0.0247(7) 0.0213(9) 0.0151(6) -0.0082(6) 0.0005(5) 0.0010(6)
    N46 0.0196(6) 0.0293(8) 0.0193(6) -0.0016(5) -0.0012(4) 0.0051(6)
    O461 0.0400(6) 0.0577(10) 0.0319(6) 0.0229(6) -0.0079(5) 0.0049(6)
    O462 0.0275(5) 0.0390(8) 0.0183(5) 0.0075(5) -0.0022(4) -0.0036(5)
_geom_special_details
;
All e.s.d.'s (except the e.s.d. in the dihedral angle between two l.s. planes)
are estimated using the full covariance matrix. The cell e.s.d.'s are taken
into account individually in the estimation of e.s.d.'s in distances, angles
and torsion angles; correlations between e.s.d.'s in cell parameters are only
used when they are defined by crystal symmetry. An approximate (isotropic)
treatment of cell e.s.d.'s is used for estimating e.s.d.'s involving l.s.
planes.
;
loop_
    _geom_bond_atom_site_label_1
    _geom_bond_atom_site_label_2
    _geom_bond_site_symmetry_2
    _geom_bond_distance
    _geom_bond_publ_flag
    C1 N11 . 1.4546(18) ?
    C1 C2 . 1.5414(17) ?
    C1 H1A . 0.970(14) ?
    C1 H1B . 0.938(13) ?
    N11 C15 . 1.3136(16) ?
    N11 N12 . 1.3728(16) ?
    N12 C13 . 1.304(2) ?
    C13 N14 . 1.3577(17) ?
    C13 H13 . 0.934(18) ?
    N14 C15 . 1.3240(19) ?
    N14 H14 . 0.893(19) ?
    C15 H15 . 0.940(15) ?
    C2 O2 . 1.4140(14) ?
    C2 C21 . 1.5267(17) ?
    C2 C3 . 1.542(2) ?
    O2 H2 . 0.828(17) ?
    C21 C26 . 1.3850(19) ?
    C21 C22 . 1.3886(17) ?
    C22 F22 . 1.3652(15) ?
    C22 C23 . 1.3753(19) ?
    C23 C24 . 1.375(2) ?
    C23 H23 . 0.904(13) ?
    C24 F24 . 1.3539(16) ?
    C24 C25 . 1.371(2) ?
    C25 C26 . 1.384(2) ?
    C25 H25 . 0.940(15) ?
    C26 H26 . 0.938(14) ?
    C3 N31 . 1.4515(16) ?
    C3 H3B . 0.971(14) ?
    C3 H3A . 1.018(14) ?
    N31 C35 . 1.3297(16) ?
    N31 N32 . 1.3710(15) ?
    N32 C33 . 1.3152(18) ?
    C33 N34 . 1.3577(18) ?
    C33 H33 . 0.945(15) ?
    N34 C35 . 1.3230(18) ?
    C35 H35 . 0.909(14) ?
    C41 O41 . 1.2529(15) ?
    C41 C46 . 1.445(2) ?
    C41 C42 . 1.451(2) ?
    C42 C43 . 1.370(2) ?
    C42 N42 . 1.454(2) ?
    N42 O422 . 1.2245(17) ?
    N42 O421 . 1.2373(18) ?
    C43 C44 . 1.390(3) ?
    C43 H43 . 0.972(18) ?
    C44 C45 . 1.368(2) ?
    C44 N44 . 1.456(2) ?
    N44 O442 . 1.225(2) ?
    N44 O441 . 1.229(2) ?
    C45 C46 . 1.3766(19) ?
    C45 H45 . 0.942(17) ?
    C46 N46 . 1.4483(19) ?
    N46 O462 . 1.2257(14) ?
    N46 O461 . 1.2310(16) ?
loop_
    _geom_angle_atom_site_label_1
    _geom_angle_atom_site_label_2
    _geom_angle_atom_site_label_3
    _geom_angle_site_symmetry_1
    _geom_angle_site_symmetry_3
    _geom_angle
    _geom_angle_publ_flag
    N11 C1 C2 . . 110.35(10) ?
    N11 C1 H1A . . 107.1(9) ?
    C2 C1 H1A . . 110.0(8) ?
    N11 C1 H1B . . 108.0(9) ?
    C2 C1 H1B . . 110.4(8) ?
    H1A C1 H1B . . 111.0(11) ?
    C15 N11 N12 . . 110.59(12) ?
    C15 N11 C1 . . 127.48(11) ?
    N12 N11 C1 . . 121.76(10) ?
    C13 N12 N11 . . 103.75(11) ?
    N12 C13 N14 . . 111.61(14) ?
    N12 C13 H13 . . 125.6(10) ?
    N14 C13 H13 . . 122.7(10) ?
    C15 N14 C13 . . 106.23(12) ?
    C15 N14 H14 . . 121.5(12) ?
    C13 N14 H14 . . 132.2(12) ?
    N11 C15 N14 . . 107.81(12) ?
    N11 C15 H15 . . 123.8(10) ?
    N14 C15 H15 . . 128.3(10) ?
    O2 C2 C21 . . 106.91(10) ?
    O2 C2 C1 . . 110.03(10) ?
    C21 C2 C1 . . 111.50(11) ?
    O2 C2 C3 . . 108.61(10) ?
    C21 C2 C3 . . 108.55(10) ?
    C1 C2 C3 . . 111.11(11) ?
    C2 O2 H2 . . 109.4(11) ?
    C26 C21 C22 . . 115.93(12) ?
    C26 C21 C2 . . 121.10(11) ?
    C22 C21 C2 . . 122.97(11) ?
    F22 C22 C23 . . 116.91(11) ?
    F22 C22 C21 . . 118.86(11) ?
    C23 C22 C21 . . 124.22(12) ?
    C24 C23 C22 . . 116.55(12) ?
    C24 C23 H23 . . 122.1(9) ?
    C22 C23 H23 . . 121.4(9) ?
    F24 C24 C25 . . 118.83(13) ?
    F24 C24 C23 . . 118.39(12) ?
    C25 C24 C23 . . 122.78(13) ?
    C24 C25 C26 . . 118.19(13) ?
    C24 C25 H25 . . 119.9(9) ?
    C26 C25 H25 . . 121.9(9) ?
    C25 C26 C21 . . 122.29(12) ?
    C25 C26 H26 . . 118.5(9) ?
    C21 C26 H26 . . 119.2(9) ?
    N31 C3 C2 . . 113.00(10) ?
    N31 C3 H3B . . 105.9(9) ?
    C2 C3 H3B . . 113.4(10) ?
    N31 C3 H3A . . 107.0(9) ?
    C2 C3 H3A . . 107.8(9) ?
    H3B C3 H3A . . 109.5(12) ?
    C35 N31 N32 . . 109.77(11) ?
    C35 N31 C3 . . 129.25(11) ?
    N32 N31 C3 . . 120.95(10) ?
    C33 N32 N31 . . 102.08(10) ?
    N32 C33 N34 . . 114.93(12) ?
    N32 C33 H33 . . 123.1(9) ?
    N34 C33 H33 . . 121.9(9) ?
    C35 N34 C33 . . 102.89(11) ?
    N34 C35 N31 . . 110.32(12) ?
    N34 C35 H35 . . 129.1(9) ?
    N31 C35 H35 . . 120.6(9) ?
    O41 C41 C46 . . 126.56(13) ?
    O41 C41 C42 . . 121.71(14) ?
    C46 C41 C42 . . 111.71(12) ?
    C43 C42 C41 . . 124.96(15) ?
    C43 C42 N42 . . 116.77(14) ?
    C41 C42 N42 . . 118.25(12) ?
    O422 N42 O421 . . 123.71(15) ?
    O422 N42 C42 . . 118.37(14) ?
    O421 N42 C42 . . 117.92(13) ?
    C42 C43 C44 . . 118.30(16) ?
    C42 C43 H43 . . 116.8(9) ?
    C44 C43 H43 . . 124.9(9) ?
    C45 C44 C43 . . 121.37(14) ?
    C45 C44 N44 . . 118.70(17) ?
    C43 C44 N44 . . 119.92(16) ?
    O442 N44 O441 . . 123.84(15) ?
    O442 N44 C44 . . 117.99(19) ?
    O441 N44 C44 . . 118.18(17) ?
    C44 C45 C46 . . 119.99(17) ?
    C44 C45 H45 . . 120.7(10) ?
    C46 C45 H45 . . 119.3(10) ?
    C45 C46 C41 . . 123.64(14) ?
    C45 C46 N46 . . 115.37(14) ?
    C41 C46 N46 . . 121.00(11) ?
    O462 N46 O461 . . 121.17(13) ?
    O462 N46 C46 . . 119.90(12) ?
    O461 N46 C46 . . 118.91(11) ?
loop_
    _geom_torsion_atom_site_label_1
    _geom_torsion_atom_site_label_2
    _geom_torsion_atom_site_label_3
    _geom_torsion_atom_site_label_4
    _geom_torsion_site_symmetry_1
    _geom_torsion_site_symmetry_2
    _geom_torsion_site_symmetry_3
    _geom_torsion_site_symmetry_4
    _geom_torsion
    _geom_torsion_publ_flag
    C2 C1 N11 C15 . . . . -87.38(14) ?
    C2 C1 N11 N12 . . . . 87.44(13) ?
    C15 N11 N12 C13 . . . . -0.40(13) ?
    C1 N11 N12 C13 . . . . -176.01(11) ?
    N11 N12 C13 N14 . . . . 0.19(14) ?
    N12 C13 N14 C15 . . . . 0.09(15) ?
    N12 N11 C15 N14 . . . . 0.47(13) ?
    C1 N11 C15 N14 . . . . 175.77(11) ?
    C13 N14 C15 N11 . . . . -0.34(13) ?
    N11 C1 C2 O2 . . . . 59.95(14) ?
    N11 C1 C2 C21 . . . . -58.50(13) ?
    N11 C1 C2 C3 . . . . -179.73(10) ?
    O2 C2 C21 C26 . . . . -2.59(17) ?
    C1 C2 C21 C26 . . . . 117.71(13) ?
    C3 C2 C21 C26 . . . . -119.58(13) ?
    O2 C2 C21 C22 . . . . 177.43(12) ?
    C1 C2 C21 C22 . . . . -62.27(17) ?
    C3 C2 C21 C22 . . . . 60.44(16) ?
    C26 C21 C22 F22 . . . . -178.86(11) ?
    C2 C21 C22 F22 . . . . 1.12(19) ?
    C26 C21 C22 C23 . . . . 1.7(2) ?
    C2 C21 C22 C23 . . . . -178.30(13) ?
    F22 C22 C23 C24 . . . . -179.51(12) ?
    C21 C22 C23 C24 . . . . -0.1(2) ?
    C22 C23 C24 F24 . . . . 178.05(13) ?
    C22 C23 C24 C25 . . . . -1.2(2) ?
    F24 C24 C25 C26 . . . . -178.53(14) ?
    C23 C24 C25 C26 . . . . 0.7(2) ?
    C24 C25 C26 C21 . . . . 1.1(2) ?
    C22 C21 C26 C25 . . . . -2.2(2) ?
    C2 C21 C26 C25 . . . . 177.80(14) ?
    O2 C2 C3 N31 . . . . 59.34(13) ?
    C21 C2 C3 N31 . . . . 175.23(10) ?
    C1 C2 C3 N31 . . . . -61.82(13) ?
    C2 C3 N31 C35 . . . . -81.53(16) ?
    C2 C3 N31 N32 . . . . 96.16(14) ?
    C35 N31 N32 C33 . . . . -0.22(15) ?
    C3 N31 N32 C33 . . . . -178.32(12) ?
    N31 N32 C33 N34 . . . . 0.08(16) ?
    N32 C33 N34 C35 . . . . 0.09(17) ?
    C33 N34 C35 N31 . . . . -0.23(16) ?
    N32 N31 C35 N34 . . . . 0.30(16) ?
    C3 N31 C35 N34 . . . . 178.20(13) ?
    O41 C41 C42 C43 . . . . 176.56(14) ?
    C46 C41 C42 C43 . . . . -1.9(2) ?
    O41 C41 C42 N42 . . . . -1.6(2) ?
    C46 C41 C42 N42 . . . . 179.93(12) ?
    C43 C42 N42 O422 . . . . 133.86(14) ?
    C41 C42 N42 O422 . . . . -47.81(17) ?
    C43 C42 N42 O421 . . . . -45.70(18) ?
    C41 C42 N42 O421 . . . . 132.63(13) ?
    C41 C42 C43 C44 . . . . 2.1(2) ?
    N42 C42 C43 C44 . . . . -179.72(14) ?
    C42 C43 C44 C45 . . . . -1.7(2) ?
    C42 C43 C44 N44 . . . . 177.23(14) ?
    C45 C44 N44 O442 . . . . 173.29(15) ?
    C43 C44 N44 O442 . . . . -5.7(2) ?
    C45 C44 N44 O441 . . . . -7.0(2) ?
    C43 C44 N44 O441 . . . . 174.00(17) ?
    C43 C44 C45 C46 . . . . 1.4(2) ?
    N44 C44 C45 C46 . . . . -177.58(14) ?
    C44 C45 C46 C41 . . . . -1.3(2) ?
    C44 C45 C46 N46 . . . . 178.46(13) ?
    O41 C41 C46 C45 . . . . -176.88(14) ?
    C42 C41 C46 C45 . . . . 1.5(2) ?
    O41 C41 C46 N46 . . . . 3.3(2) ?
    C42 C41 C46 N46 . . . . -178.31(12) ?
    C45 C46 N46 O462 . . . . -176.14(13) ?
    C41 C46 N46 O462 . . . . 3.67(19) ?
    C45 C46 N46 O461 . . . . 2.31(19) ?
    C41 C46 N46 O461 . . . . -177.88(13) ?
loop_
    _geom_hbond_atom_site_label_D
    _geom_hbond_atom_site_label_H
    _geom_hbond_atom_site_label_A
    _geom_hbond_site_symmetry_A
    _geom_hbond_distance_DH
    _geom_hbond_distance_HA
    _geom_hbond_distance_DA
    _geom_hbond_angle_DHA
    C1 H1A O41 . 0.970(14) 2.480(13) 3.1698(16) 127.9(10)
    O2 H2 O41 . 0.828(17) 1.913(17) 2.7365(13) 173.0(16)
    C15 H15 O462 . 0.940(15) 2.408(13) 3.0231(17) 122.8(11)
    C1 H1B O2 1_655 0.938(13) 2.549(12) 3.2306(16) 129.8(10)
    N14 H14 N34 2_656 0.893(19) 1.851(19) 2.7301(16) 167.8(17)
    C26 H26 N12 1_455 0.938(14) 2.456(14) 3.3118(18) 151.6(11)
    C43 H43 O442 3_656 0.972(18) 2.472(16) 3.280(2) 140.4(13)
data_global
_journal_date_recd_electronic     2010-09-06
_journal_date_accepted     2010-09-10
_journal_name_full     'Acta Crystallographica, Section E'
_journal_year     2010
_journal_volume     66
_journal_issue     10
_journal_page_first     o2568
_journal_page_last     o2568
_journal_paper_category     QO
_journal_coeditor_code     DN2600
_publ_contact_author
;
Maciej Kubicki
Faculty of Chemistry
Adam Mickiewicz University
Grunwaldzka 6
60-780 Pozna\'n
Poland
;
_publ_contact_author_email     mkubicki@amu.edu.pl
_publ_section_title
;
Fluconazolium picrate
;
loop_
    _publ_author_name
    _publ_author_address
    'Dutkiewicz, Grzegorz'
;
Department of Chemistry
Adam Mickiewicz University
Grunwaldzka 6
60-780 Pozna\'n
Poland
;
    'Chidan Kumar, C. S.'
;
Department of Studies in Chemistry
University of Mysore
Manasagangotri, Mysore 570 006
India
;
    'Yathirajan, H. S.'
;
Department of Studies in Chemistry
University of Mysore
Manasagangotri, Mysore 570 006
India
;
    'Narayana, B.'
;
Department of Studies in Chemistry
Mangalore University
Mangalagangotri 574 199
India
;
    'Kubicki, Maciej'
;
Department of Chemistry
Adam Mickiewicz University
Grunwaldzka 6
60-780 Pozna\'n
Poland
;
_publ_section_synopsis     .
