# Supplementary material for: Fluconazolium picrate
Source: Acta Crystallogr Sect E Struct Rep Online. 2010 Sep 15;66(Pt 10):o2568. doi: 10.1107/S1600536810036329 (PMC2983200; doi:10.1107/S1600536810036329)
Supplement: Supplementary file 2 [file e-66-o2568-Isup2.hkl]

#
# h,k,l, Fc-squared, Fo-squared, sigma(Fo-squared) and status flag
#
data_I
_shelx_title ' hsy644lt in P2(1)/c'
_shelx_refln_list_code          4
_shelx_F_calc_maximum      193.20
_exptl_crystal_F_000      1096.00
_reflns_d_resolution_high  0.7311
 
loop_
 _symmetry_equiv_pos_as_xyz
 'x, y, z'
 '-x, y+1/2, -z+1/2'
 '-x, -y, -z'
 'x, -y-1/2, z-1/2'
 
_cell_length_a     5.6470
_cell_length_b    17.3470
_cell_length_c    22.5710
_cell_angle_alpha  90.000
_cell_angle_beta   94.270
_cell_angle_gamma  90.000
 
_shelx_F_squared_multiplier     1.000
 
loop_
 _refln_index_h
 _refln_index_k
 _refln_index_l
 _refln_F_squared_calc
 _refln_F_squared_meas
 _refln_F_squared_sigma
 _refln_observed_status
   1   0   0     7621.05     7371.61     22.97 o
   2   0   0       58.75       65.30      5.45 o
   3   0   0     4523.65     4852.25     38.31 o
   4   0   0      864.94      911.75     13.11 o
   5   0   0     2204.44     2375.49     94.62 o
   6   0   0      746.06      717.39     24.81 o
   7   0   0        2.22        0.00     23.30 o
   1   1   0      468.42      443.64      4.59 o
   2   1   0     1261.41     1278.98      8.62 o
   3   1   0      177.18      176.42      4.78 o
   4   1   0      148.31      153.00      4.49 o
   5   1   0     1357.63     1395.58     18.73 o
   6   1   0      176.77      216.56     16.40 o
   7   1   0      173.56      219.92     16.86 o
   1   2   0     7775.29     7330.84     30.30 o
   2   2   0      215.49      243.26      4.67 o
   3   2   0      120.21      121.30      5.72 o
   4   2   0      512.29      502.51      6.20 o
   5   2   0      319.26      325.36     17.25 o
   6   2   0      285.65      279.41     16.61 o
   7   2   0       17.99       21.43     15.46 o
   1   3   0    16760.18    16829.37     41.37 o
   2   3   0      402.09      310.06      4.12 o
   3   3   0      267.76      246.85      6.83 o
   4   3   0       21.02       23.60      5.40 o
   5   3   0       17.53       21.71     14.81 o
   6   3   0      197.52      194.41     18.22 o
   7   3   0        0.45        1.64     21.91 o
   0   4   0     2486.70     2536.25     17.79 o
   1   4   0      575.18      476.51     11.22 o
   2   4   0      243.43      286.84      4.53 o
   3   4   0      149.94      175.24      5.88 o
   4   4   0      129.25      142.23      8.68 o
   5   4   0      409.37      473.61     20.34 o
   6   4   0       21.02       18.20     17.20 o
   7   4   0       30.09       23.29     28.84 o
   1   5   0     3520.23     3376.76     52.32 o
   2   5   0      354.93      394.71      7.65 o
   3   5   0     1081.11     1033.93     13.75 o
   4   5   0      805.85      830.68     12.84 o
   5   5   0      458.81      480.13     18.89 o
   6   5   0      141.63      157.58     18.27 o
   7   5   0       30.08       14.62     29.65 o
   0   6   0    17744.00    17735.28    310.23 o
   1   6   0     1342.86     1349.32     16.08 o
   2   6   0     7477.43     7606.31     55.48 o
   3   6   0      169.30      157.54      5.90 o
   4   6   0      267.76      294.10     10.63 o
   5   6   0       17.58       30.43     15.10 o
   6   6   0        9.29       14.87     16.60 o
   7   6   0       57.42       42.26     31.30 o
   1   7   0      341.87      332.49     10.75 o
   2   7   0        0.20       12.20      8.21 o
   3   7   0     1940.54     2056.28     16.81 o
   4   7   0        2.84        2.75      4.04 o
   5   7   0      148.69      161.70     15.92 o
   6   7   0        9.76       18.32     16.61 o
   0   8   0       44.35       38.90     19.18 o
   1   8   0        0.01        4.32     12.31 o
   2   8   0      425.93      416.73     14.98 o
   3   8   0      210.40      221.24      9.46 o
   4   8   0       19.16       25.79      6.19 o
   5   8   0      250.38      263.47     22.94 o
   6   8   0        8.67        3.70     20.94 o
   1   9   0      501.56      453.34     16.53 o
   2   9   0      165.72      157.36     13.94 o
   3   9   0      344.08      340.47     11.58 o
   4   9   0       44.63       50.77     11.42 o
   5   9   0        0.33        6.42     20.03 o
   6   9   0        0.90       18.56     21.23 o
   0  10   0     7009.39     7283.24     63.64 o
   1  10   0      241.60      253.28     16.16 o
   2  10   0      352.98      372.32     17.04 o
   3  10   0      161.02      177.26     19.32 o
   4  10   0      269.31      251.80     14.05 o
   5  10   0      152.04      167.83     22.64 o
   6  10   0      125.16      138.10     23.96 o
   1  11   0       96.65       76.54     15.74 o
   2  11   0      893.79      925.54     21.67 o
   3  11   0      554.86      599.28     25.68 o
   4  11   0      719.78      730.46     20.70 o
   5  11   0      209.43      248.03     34.04 o
   6  11   0        6.41       21.53     22.87 o
   0  12   0      510.86      452.34     28.24 o
   1  12   0       25.23       27.89     16.37 o
   2  12   0     1218.73     1202.42     24.77 o
   3  12   0      191.34      199.34     21.53 o
   4  12   0       15.30       11.85     15.39 o
   5  12   0       14.68       19.46     28.57 o
   1  13   0       12.07       16.39     17.03 o
   2  13   0     1658.39     1717.72     29.46 o
   3  13   0       29.24       18.29     20.26 o
   4  13   0        4.32        2.63     16.00 o
   5  13   0        9.85       19.33     30.41 o
   0  14   0        0.19        0.05     24.18 o
   1  14   0      289.94      303.18     27.05 o
   2  14   0       42.08       45.06     18.36 o
   3  14   0        0.70        3.42     21.71 o
   4  14   0       22.24       14.80     16.53 o
   5  14   0      160.66      155.63     33.12 o
   1  15   0      573.52      560.61     29.17 o
   2  15   0      307.59      276.25     20.61 o
   3  15   0       74.41       69.83     25.74 o
   4  15   0       38.53       65.56     17.55 o
   5  15   0       62.96       71.90     31.37 o
   0  16   0      439.36      420.06     32.82 o
   1  16   0      852.93      850.38     26.98 o
   2  16   0      178.08      180.08     20.88 o
   3  16   0      473.14      498.01     21.80 o
   4  16   0      111.81      110.12     19.15 o
   1  17   0      138.20      118.01     20.92 o
   2  17   0      230.65      185.28     21.25 o
   3  17   0      670.81      710.12     24.72 o
   4  17   0       11.91       10.50     30.31 o
   0  18   0     1718.45     1607.50     49.33 o
   1  18   0      229.19      252.58     23.41 o
   2  18   0       47.49       91.21     20.91 o
   3  18   0      104.13      106.67     19.48 o
   4  18   0        0.05       13.02     29.90 o
   1  19   0      157.23      133.04     22.64 o
   2  19   0       20.58       28.34     29.46 o
   3  19   0       15.84       13.22     19.16 o
   0  20   0        3.51        0.00     30.35 o
   1  20   0        0.01        2.12     21.51 o
   2  20   0        5.09       13.46     29.20 o
   3  20   0       21.96       56.95     28.98 o
   1  21   0      118.11       94.85     23.62 o
   2  21   0        1.77       10.46     31.07 o
   3  21   0       87.29       77.23     32.78 o
  -7   1   1       79.66       78.00     14.41 o
  -6   1   1      175.08      179.83     15.59 o
  -5   1   1      165.87      148.18     12.49 o
  -4   1   1      256.35      272.17      4.03 o
  -3   1   1      131.52      150.34      4.20 o
  -2   1   1     1106.39     1258.37      7.76 o
  -1   1   1      708.01      682.84      4.49 o
   1   1   1    11666.10    11403.80     61.96 o
   2   1   1      145.65      131.49      5.12 o
   3   1   1     1863.66     1978.33     16.97 o
   4   1   1       27.27       25.82      2.81 o
   5   1   1     3319.89     3279.17     25.35 o
   6   1   1      660.05      661.94     17.25 o
   7   1   1       33.85       34.55     15.85 o
  -7   2   1       80.70       75.29     16.47 o
  -6   2   1       64.49       67.35     14.75 o
  -5   2   1       13.98       11.69     14.49 o
  -4   2   1      105.44      118.22      4.92 o
  -3   2   1     1207.55     1138.81      8.79 o
  -2   2   1       17.61       12.59      2.74 o
  -1   2   1     6428.03     6516.24     24.99 o
   1   2   1    14920.49    14323.52     50.58 o
   2   2   1     2781.32     2640.35     15.05 o
   3   2   1      624.37      700.63      8.86 o
   4   2   1      814.28      857.59     11.15 o
   5   2   1      983.66     1009.30     21.79 o
   6   2   1      141.95      155.76     16.09 o
   7   2   1        2.99        1.67     15.81 o
  -7   3   1      161.07      136.70     32.32 o
  -6   3   1        1.36        8.22     14.62 o
  -5   3   1      634.52      646.48     19.63 o
  -4   3   1      280.17      314.23      6.02 o
  -3   3   1      434.06      432.54      7.07 o
  -2   3   1     2650.30     2761.60     12.27 o
  -1   3   1    32417.82    32118.47    249.17 o
   0   3   1     7684.15     7636.06     60.91 o
   1   3   1      349.96      367.03      6.30 o
   2   3   1        4.93        7.20      4.28 o
   3   3   1        4.41        0.00      6.03 o
   4   3   1       51.87       43.08      6.03 o
   5   3   1      136.75      138.46     10.99 o
   6   3   1       31.03       40.29     17.36 o
   7   3   1      146.62      135.32     31.91 o
  -7   4   1       10.37       22.49     28.90 o
  -6   4   1      117.53      136.51     18.08 o
  -5   4   1      131.34      145.61     15.90 o
  -4   4   1        1.51        5.02      5.56 o
  -3   4   1     1450.10     1585.25     16.56 o
  -2   4   1     2129.85     2251.28     13.26 o
  -1   4   1    11524.25    11830.98     82.07 o
   0   4   1     2599.79     2508.27     33.41 o
   1   4   1      143.34      130.35      5.91 o
   2   4   1     1505.74     1534.29     14.09 o
   3   4   1     1092.64     1210.47     10.22 o
   4   4   1      851.02      765.01     14.59 o
   5   4   1      167.52      169.30     16.33 o
   6   4   1       83.59       68.00     17.57 o
   7   4   1        0.81        5.78     28.56 o
  -7   5   1        5.35       16.03     28.63 o
  -6   5   1        0.19        5.31     16.78 o
  -5   5   1       27.56       17.27     14.74 o
  -4   5   1      144.91      166.11      8.56 o
  -3   5   1      827.02      838.09      7.05 o
  -2   5   1      584.19      534.95      7.43 o
  -1   5   1     2017.92     1881.31     27.96 o
   0   5   1       10.72        7.01      7.39 o
   1   5   1        1.08        3.96      6.38 o
   2   5   1      674.50      636.91      7.38 o
   3   5   1     1705.16     1879.78     16.94 o
   4   5   1      109.74      109.03      9.46 o
   5   5   1       21.04       22.57     15.08 o
   6   5   1       62.85       23.75     16.83 o
   7   5   1        8.85        5.17     31.30 o
  -7   6   1      408.65      435.49     35.28 o
  -6   6   1      568.82      573.19     21.14 o
  -5   6   1      550.20      534.78     18.61 o
  -4   6   1      200.91      200.05      9.59 o
  -3   6   1      554.77      526.32      6.39 o
  -2   6   1        2.10        6.39      4.93 o
  -1   6   1     1431.08     1364.87     11.79 o
   0   6   1        6.29       15.08      7.76 o
   1   6   1      217.46      163.16      8.14 o
   2   6   1       91.64      117.61      9.09 o
   3   6   1      106.89      101.49      5.17 o
   4   6   1      700.06      694.06     13.39 o
   5   6   1      462.91      444.00     18.56 o
   6   6   1        0.10        0.61     16.34 o
  -7   7   1       40.65       66.69     28.99 o
  -6   7   1      280.63      301.54     19.31 o
  -5   7   1       34.25       33.18     14.77 o
  -4   7   1      138.71      143.28      8.08 o
  -3   7   1       14.19       16.41      4.95 o
  -2   7   1     1921.65     1974.44     23.68 o
  -1   7   1        0.16        3.57      8.69 o
   0   7   1     1476.41     1395.48     20.21 o
   1   7   1      550.68      517.27     15.78 o
   2   7   1      681.14      680.83     21.69 o
   3   7   1      331.43      352.12      9.76 o
   4   7   1      277.35      315.22     13.03 o
   5   7   1       13.21       18.99     14.79 o
   6   7   1       28.41       37.50     16.59 o
  -6   8   1       20.38        8.98     21.99 o
  -5   8   1       65.37       84.27     20.16 o
  -4   8   1      232.64      232.51      8.07 o
  -3   8   1      298.26      302.37      9.76 o
  -2   8   1      315.58      299.35      9.69 o
  -1   8   1      111.87      105.87     13.51 o
   0   8   1     2119.52     2047.78     24.13 o
   1   8   1       31.47       42.65     13.20 o
   2   8   1       89.78      104.44     17.62 o
   3   8   1     1015.48     1105.47     17.65 o
   4   8   1       86.99       72.87     11.88 o
   5   8   1      215.67      212.41     21.82 o
   6   8   1       44.63       42.89     21.43 o
  -6   9   1       37.12       69.04     23.54 o
  -5   9   1       28.82        8.54     20.46 o
  -4   9   1       98.34       91.04      8.18 o
  -3   9   1      118.49      149.96     10.26 o
  -2   9   1      162.78      155.07      7.52 o
  -1   9   1        3.01        6.26     13.57 o
   0   9   1      715.45      794.26     22.47 o
   1   9   1     4922.67     5119.69     36.58 o
   2   9   1      205.02      165.70     19.50 o
   3   9   1        5.19        5.75     13.03 o
   4   9   1      477.31      516.01     21.39 o
   5   9   1      128.78      126.06     20.86 o
   6   9   1       86.40       72.91     22.13 o
  -6  10   1       14.30       24.72     22.47 o
  -5  10   1      135.87      131.23     22.08 o
  -4  10   1      152.67      139.20     12.98 o
  -3  10   1      387.97      401.72     14.43 o
  -2  10   1      117.99      102.28      7.14 o
  -1  10   1      742.25      703.42     20.14 o
   0  10   1      678.46      746.64     29.73 o
   1  10   1     1081.71     1087.53     22.18 o
   2  10   1     1519.85     1501.64     33.23 o
   3  10   1      347.54      351.27     16.98 o
   4  10   1      682.48      642.37     17.08 o
   5  10   1       71.63       90.67     22.72 o
   6  10   1      215.07      236.83     24.38 o
  -6  11   1       89.05       95.22     23.70 o
  -5  11   1        7.74       17.97     28.51 o
  -4  11   1       12.78       22.82     14.35 o
  -3  11   1       18.14        5.73     12.09 o
  -2  11   1      293.15      281.44     18.73 o
  -1  11   1      327.34      330.77     17.86 o
   0  11   1       98.09       87.85     16.20 o
   1  11   1      313.63      299.78     17.89 o
   2  11   1       77.15       92.01     21.09 o
   3  11   1      161.08      134.58     20.99 o
   4  11   1      127.27      129.54     15.45 o
   5  11   1      342.45      343.67     24.38 o
   6  11   1        2.73        5.35     22.59 o
  -5  12   1     1588.94     1630.02     49.91 o
  -4  12   1      815.86      922.56     50.24 o
  -3  12   1      257.08      264.99     15.64 o
  -2  12   1       53.20       42.67      8.27 o
  -1  12   1        9.27       16.56     15.85 o
   0  12   1       35.00       39.76     16.22 o
   1  12   1      188.11      210.73     17.91 o
   2  12   1       98.07      105.67     18.38 o
   3  12   1      571.12      589.13     26.99 o
   4  12   1      649.82      617.85     21.19 o
   5  12   1      410.80      421.46     35.48 o
  -5  13   1       46.81       44.84     29.44 o
  -4  13   1      267.18      266.54     18.61 o
  -3  13   1      293.44      252.78     16.65 o
  -2  13   1      324.91      323.12     19.29 o
  -1  13   1     1133.80     1117.63     25.62 o
   0  13   1      155.23      154.10     18.28 o
   1  13   1      474.39      417.14     20.98 o
   2  13   1       24.50       29.13     16.42 o
   3  13   1        0.07        0.00     21.47 o
   4  13   1        0.01        0.00     16.21 o
   5  13   1       21.66       27.48     28.91 o
  -5  14   1       63.74       86.40     31.85 o
  -4  14   1      105.72       81.88     17.54 o
  -3  14   1        0.10        1.16     14.97 o
  -2  14   1      638.48      638.22     23.24 o
  -1  14   1      713.61      664.35     23.33 o
   0  14   1      146.10      143.66     18.71 o
   1  14   1        7.93        3.98     17.64 o
   2  14   1       91.97       86.24     24.11 o
   3  14   1      313.25      319.79     27.17 o
   4  14   1      483.58      469.35     26.09 o
   5  14   1        6.91        4.50     29.08 o
  -5  15   1        0.06       11.68     31.10 o
  -4  15   1      193.82      168.47     19.30 o
  -3  15   1      202.60      242.44     18.71 o
  -2  15   1        3.14        1.26     17.77 o
  -1  15   1      709.20      689.79     24.44 o
   0  15   1        8.86        0.00     18.04 o
   1  15   1        4.85        1.35     18.05 o
   2  15   1      201.95      212.29     27.45 o
   3  15   1       50.43       28.74     25.01 o
   4  15   1      173.88      212.56     20.12 o
   5  15   1      515.71      480.62     37.56 o
  -4  16   1       49.96       26.51     29.51 o
  -3  16   1     2754.75     2766.17     36.89 o
  -2  16   1      561.27      531.55     24.05 o
  -1  16   1      441.42      406.17     23.00 o
   0  16   1      183.23      183.44     20.71 o
   1  16   1       69.64       70.07     19.67 o
   2  16   1       53.68       77.65     26.22 o
   3  16   1       26.26       11.49     26.10 o
   4  16   1        4.00        1.06     18.18 o
  -4  17   1        4.70       11.92     29.92 o
  -3  17   1       26.70       23.68     17.61 o
  -2  17   1        6.46       20.76     19.10 o
  -1  17   1        1.40        0.00     19.91 o
   0  17   1      589.96      546.84     25.31 o
   1  17   1     1066.12     1119.21     36.14 o
   2  17   1      378.54      389.23     32.51 o
   3  17   1       12.32       20.91     27.41 o
   4  17   1        5.17       19.96     19.44 o
  -4  18   1        0.30        5.40     31.15 o
  -3  18   1       48.17       93.03     19.44 o
  -2  18   1       56.67       85.99     21.14 o
  -1  18   1       28.29       53.22     21.00 o
   0  18   1       15.81       46.89     21.11 o
   1  18   1       30.23       40.09     20.99 o
   2  18   1       22.28       17.31     28.08 o
   3  18   1        0.04       11.43     26.37 o
   4  18   1       67.81       81.62     31.06 o
  -3  19   1        1.31        0.00     19.28 o
  -2  19   1       20.40       25.24     20.71 o
  -1  19   1        8.97        3.99     21.07 o
   0  19   1      259.31      287.65     24.19 o
   1  19   1      129.88      135.24     22.46 o
   2  19   1      169.42      157.77     30.85 o
   3  19   1       50.64       35.88     27.40 o
  -3  20   1      154.33      116.89     30.41 o
  -2  20   1      145.89      186.15     23.91 o
  -1  20   1      545.01      483.36     27.32 o
   0  20   1      741.72      753.70     30.33 o
   1  20   1        9.19       17.73     21.84 o
   2  20   1       25.04       24.50     29.42 o
   3  20   1       50.33       78.61     30.41 o
  -3  21   1      241.16      274.25     34.96 o
  -2  21   1       20.17        6.81     21.73 o
  -1  21   1      302.51      355.78     26.82 o
   0  21   1      134.36      155.19     25.25 o
   1  21   1       35.85       57.38     32.66 o
   2  21   1      341.81      351.90     37.29 o
   3  21   1        4.17       26.02     32.14 o
  -2  22   1      161.03      171.96     36.34 o
  -7   0   2      128.10       94.97     23.56 o
  -6   0   2      146.71      116.16     22.27 o
  -5   0   2      318.44      350.29     21.51 o
  -4   0   2     1227.45     1121.95     19.98 o
  -3   0   2     1494.98     1555.05     27.66 o
  -2   0   2    14116.09    13467.92     84.17 o
  -1   0   2    31905.27    30390.01     79.11 o
   1   0   2     3578.90     3427.35     24.49 o
   2   0   2     1811.98     1716.42     28.05 o
   3   0   2     3148.07     3336.83     23.54 o
   4   0   2       47.60       43.10     11.04 o
   5   0   2     1856.44     2014.81     19.63 o
   6   0   2     1056.12      940.17     29.17 o
   7   0   2       63.49       72.80     24.45 o
  -7   1   2       37.90       31.52     13.87 o
  -6   1   2        5.48        1.98     14.51 o
  -5   1   2       20.64       26.21     13.05 o
  -4   1   2      114.89      112.13      3.92 o
  -3   1   2      528.04      575.56     11.33 o
  -2   1   2     6953.11     6833.38     27.16 o
  -1   1   2       31.15       46.75      2.13 o
   1   1   2     3308.29     3275.64     18.89 o
   2   1   2      454.93      476.68      4.69 o
   3   1   2      301.72      317.23      7.04 o
   4   1   2     1596.11     1626.27     10.98 o
   5   1   2      213.42      225.14     10.63 o
   6   1   2       64.89       82.28     13.69 o
   7   1   2        5.26       17.12     22.17 o
  -7   2   2        8.16       10.88     16.32 o
  -6   2   2      191.98      201.34     15.73 o
  -5   2   2      447.34      475.59     18.18 o
  -4   2   2      240.21      249.71      6.67 o
  -3   2   2     1642.03     1764.82     21.93 o
  -2   2   2    11471.34    12166.53     36.74 o
  -1   2   2     6946.85     7076.77     22.10 o
   1   2   2    22433.89    21610.28     93.66 o
   2   2   2      922.68      936.00      6.18 o
   3   2   2      437.53      509.71      7.12 o
   4   2   2     1979.07     1948.31     17.51 o
   5   2   2      595.15      606.45     13.99 o
   6   2   2      156.88      149.17     15.99 o
   7   2   2       10.21       10.45     22.67 o
  -7   3   2       74.00       76.70     31.69 o
  -6   3   2      189.50      201.30     15.49 o
  -5   3   2       59.44       66.36     14.75 o
  -4   3   2     1623.01     1597.86     29.63 o
  -3   3   2      743.61      815.07      7.39 o
  -2   3   2     9404.41     9235.14     31.69 o
  -1   3   2     9537.98     9339.76     19.54 o
   0   3   2      927.70      925.00     14.61 o
   1   3   2       22.87       20.33      5.42 o
   2   3   2       30.86       28.25      3.82 o
   3   3   2     1304.42     1438.03     12.76 o
   4   3   2      136.37      127.35      6.53 o
   5   3   2      739.85      754.53     15.02 o
   6   3   2      497.73      489.38     21.17 o
   7   3   2       17.05       28.21     30.59 o
  -7   4   2      391.66      429.78     35.59 o
  -6   4   2      129.00      130.85     17.91 o
  -5   4   2        5.80       14.62     14.42 o
  -4   4   2      445.56      450.11      7.21 o
  -3   4   2       98.16      102.72      3.93 o
  -2   4   2     1512.42     1485.75      9.73 o
  -1   4   2    22978.54    22955.43     65.64 o
   0   4   2     1939.01     1654.76     13.67 o
   1   4   2     6689.37     6774.58     68.11 o
   2   4   2     4394.22     4718.11     32.33 o
   3   4   2      581.07      605.48     17.94 o
   4   4   2      246.40      246.53      8.79 o
   5   4   2       21.51       15.46     15.05 o
   6   4   2        3.38        0.00     16.96 o
  -7   5   2      332.30      325.60     33.30 o
  -6   5   2        0.91        0.00     16.19 o
  -5   5   2      525.51      529.30     18.54 o
  -4   5   2        5.39        8.06      6.50 o
  -3   5   2       15.71       18.93      4.25 o
  -2   5   2      684.39      718.26      5.93 o
  -1   5   2    23280.53    24014.93     89.60 o
   0   5   2     4071.13     3989.04     28.96 o
   1   5   2       66.43       78.00      7.38 o
   2   5   2     4957.35     5168.99     33.20 o
   3   5   2     1231.01     1317.28     11.28 o
   4   5   2      109.71      106.35      9.96 o
   5   5   2      823.06      771.71     20.44 o
   6   5   2       11.92       10.68     16.87 o
  -7   6   2        0.32        0.00     26.83 o
  -6   6   2      167.19      170.07     17.94 o
  -5   6   2       36.07       38.42     14.37 o
  -4   6   2       92.70       84.63      4.78 o
  -3   6   2      759.20      768.98     13.45 o
  -2   6   2      612.02      641.66      6.43 o
  -1   6   2    14947.84    15054.66    137.50 o
   0   6   2      280.90      269.36     14.04 o
   1   6   2     7860.40     8067.98     43.77 o
   2   6   2     2907.66     2956.46     14.56 o
   3   6   2      861.22      847.23     11.46 o
   4   6   2      608.75      681.22     13.57 o
   5   6   2        0.65        6.08     15.18 o
   6   6   2       11.69       22.67     16.21 o
  -7   7   2       28.15       61.07     28.99 o
  -6   7   2      447.62      448.32     20.25 o
  -5   7   2       56.89       79.10     15.29 o
  -4   7   2      396.08      389.34      7.82 o
  -3   7   2      440.53      420.94      7.55 o
  -2   7   2     1728.28     1785.68     11.63 o
  -1   7   2     3309.38     3547.00     21.77 o
   0   7   2      656.39      729.14     17.35 o
   1   7   2       23.64       18.95     12.52 o
   2   7   2       19.70        8.99     15.75 o
   3   7   2      463.89      503.36      9.89 o
   4   7   2     1165.38     1248.45     18.93 o
   5   7   2      212.60      226.10     21.53 o
   6   7   2        9.82       10.42     20.92 o
  -6   8   2       49.35       27.53     22.06 o
  -5   8   2      231.94      193.27     21.56 o
  -4   8   2      125.82      133.19      8.04 o
  -3   8   2      332.48      317.42      7.94 o
  -2   8   2      275.40      273.21      8.02 o
  -1   8   2     1050.80      958.63     26.77 o
   0   8   2      478.29      503.64     17.07 o
   1   8   2        4.71        6.40     13.44 o
   2   8   2        2.50        1.50     16.96 o
   3   8   2      250.29      261.71     12.90 o
   4   8   2      344.89      362.13     17.66 o
   5   8   2        3.85       12.00     19.16 o
   6   8   2      159.78      183.99     23.34 o
  -6   9   2        0.77        0.00     21.74 o
  -5   9   2      127.14      132.77     21.49 o
  -4   9   2       81.46       90.41      8.43 o
  -3   9   2      238.62      252.60      8.76 o
  -2   9   2       59.98       64.89      7.57 o
  -1   9   2      347.13      327.67     18.14 o
   0   9   2     4054.64     4287.30     33.78 o
   1   9   2     1094.62     1219.96     34.37 o
   2   9   2      200.82      172.26     19.15 o
   3   9   2        0.09        0.00     13.73 o
   4   9   2       39.25       34.55     12.13 o
   5   9   2       68.16      106.04     20.82 o
   6   9   2       62.73       56.30     21.94 o
  -6  10   2        6.63        8.52     21.84 o
  -5  10   2      163.88      182.52     22.35 o
  -4  10   2      340.87      356.05     16.15 o
  -3  10   2      138.99      147.33     10.84 o
  -2  10   2     2166.13     2140.04     59.26 o
  -1  10   2       80.57      101.07     14.75 o
   0  10   2     3034.29     3024.61     31.02 o
   1  10   2       23.38       42.07     15.32 o
   2  10   2       37.87       53.46     19.06 o
   3  10   2     2784.54     2877.69     37.12 o
   4  10   2       49.75       53.70     12.76 o
   5  10   2      115.44      135.39     21.33 o
   6  10   2       15.08       17.32     21.44 o
  -6  11   2       84.33       98.73     24.13 o
  -5  11   2      683.95      719.67     39.47 o
  -4  11   2       36.48       51.09     13.97 o
  -3  11   2       49.29       33.62     11.28 o
  -2  11   2      397.85      356.40     13.30 o
  -1  11   2      394.32      397.76     21.83 o
   0  11   2     1638.38     1585.97     26.02 o
   1  11   2       30.07       30.57     15.74 o
   2  11   2      568.81      556.07     26.04 o
   3  11   2       96.19      120.27     20.17 o
   4  11   2        0.87        0.00     14.35 o
   5  11   2      549.22      506.38     25.87 o
   6  11   2        7.71        0.97     21.50 o
  -5  12   2        0.58        0.00     28.87 o
  -4  12   2      222.64      225.19     16.94 o
  -3  12   2       62.87       61.59     11.52 o
  -2  12   2       11.54        8.10      7.35 o
  -1  12   2       35.47       35.40     15.72 o
   0  12   2        2.03        5.41     15.85 o
   1  12   2     2337.91     2427.50     33.60 o
   2  12   2      342.07      398.19     27.08 o
   3  12   2       71.21       70.58     22.05 o
   4  12   2       11.84        1.54     15.68 o
   5  12   2       34.60       18.23     29.50 o
  -5  13   2      148.66      155.06     32.81 o
  -4  13   2     1431.32     1345.69     26.92 o
  -3  13   2      135.35      152.39     13.49 o
  -2  13   2      158.33      142.40      8.54 o
  -1  13   2       42.60       41.20     16.51 o
   0  13   2     1122.82     1050.60     25.33 o
   1  13   2      172.52      173.95     18.82 o
   2  13   2      265.76      280.92     25.98 o
   3  13   2      136.49      167.12     23.44 o
   4  13   2      119.30      149.67     20.26 o
   5  13   2        6.81       11.64     28.99 o
  -5  14   2        1.71        0.00     29.70 o
  -4  14   2       19.23        2.15     16.32 o
  -3  14   2       38.23       42.00     12.99 o
  -2  14   2        0.85        7.49     16.61 o
  -1  14   2       10.24       16.91     17.76 o
   0  14   2      112.23      112.19     18.52 o
   1  14   2        0.30        2.27     17.73 o
   2  14   2      946.03      922.01     34.77 o
   3  14   2      225.48      246.59     26.98 o
   4  14   2       72.02       54.25     18.00 o
   5  14   2      122.00       92.94     31.37 o
  -5  15   2      153.53      166.92     32.96 o
  -4  15   2       89.38       95.66     30.14 o
  -3  15   2      535.43      512.18     17.61 o
  -2  15   2      372.82      321.94     21.03 o
  -1  15   2      817.70      757.34     24.82 o
   0  15   2      205.07      212.56     20.09 o
   1  15   2      892.00      815.06     25.63 o
   2  15   2        0.33        0.00     24.18 o
   3  15   2     1061.99     1047.33     37.68 o
   4  15   2        2.51        0.00     17.80 o
   5  15   2        0.42       14.36     30.83 o
  -4  16   2       58.45       58.85     30.45 o
  -3  16   2       16.73       33.04     17.78 o
  -2  16   2      718.14      675.71     25.35 o
  -1  16   2       15.13        7.66     18.82 o
   0  16   2        5.34       19.69     18.99 o
   1  16   2      951.91      888.21     27.08 o
   2  16   2      160.03      114.40     27.65 o
   3  16   2       53.79       56.61     25.28 o
   4  16   2        7.24       14.71     18.31 o
  -4  17   2       10.65        0.00     30.69 o
  -3  17   2        6.03        0.00     17.15 o
  -2  17   2       14.18       21.52     19.18 o
  -1  17   2      256.48      238.86     22.08 o
   0  17   2      153.95      137.29     21.17 o
   1  17   2       23.87       35.21     20.44 o
   2  17   2       57.71       35.01     26.56 o
   3  17   2      440.38      438.56     32.72 o
   4  17   2        1.24       10.00     18.64 o
  -3  18   2      364.91      375.91     39.46 o
  -2  18   2      820.27      865.36     24.86 o
  -1  18   2      928.71      916.31     46.51 o
   0  18   2        5.98        3.83     20.82 o
   1  18   2      128.04      119.03     21.90 o
   2  18   2       73.31       69.45     29.00 o
   3  18   2        2.04        7.98     26.67 o
   4  18   2      105.63      111.61     32.43 o
  -3  19   2      330.43      289.70     22.72 o
  -2  19   2        0.36        3.27     16.82 o
  -1  19   2       91.05       86.41     22.21 o
   0  19   2        2.00       19.68     21.65 o
   1  19   2       74.66       96.69     31.19 o
   2  19   2      217.55      230.38     32.32 o
   3  19   2      316.69      288.66     33.02 o
  -3  20   2       47.49       41.42     27.93 o
  -2  20   2        1.05        6.96     17.54 o
  -1  20   2        3.87        6.81     21.60 o
   0  20   2      417.72      414.50     26.73 o
   1  20   2       82.55      103.15     31.80 o
   2  20   2       23.76        7.73     29.76 o
   3  20   2       20.05       41.03     30.90 o
  -3  21   2       22.62       15.95     30.37 o
  -2  21   2        9.14       11.81     18.39 o
  -1  21   2       35.61       30.80     23.20 o
   0  21   2      125.74      108.81     24.26 o
   1  21   2       92.88      104.27     33.60 o
   2  21   2       12.38        6.22     31.68 o
   3  21   2      154.71      197.34     34.59 o
  -2  22   2      300.15      337.81     39.26 o
  -7   1   3       29.64       33.44     13.89 o
  -6   1   3      224.62      216.52     15.63 o
  -5   1   3      464.17      473.69     15.81 o
  -4   1   3        0.01        2.81      3.98 o
  -3   1   3     1994.58     2126.73     13.92 o
  -2   1   3      653.78      723.63      4.86 o
  -1   1   3        0.87        3.10      2.53 o
   0   1   3      209.59      220.20      7.43 o
   1   1   3       37.81       34.83      2.70 o
   2   1   3     1849.26     2062.03     17.83 o
   3   1   3      104.99       75.66      4.85 o
   4   1   3      538.29      525.77      8.12 o
   5   1   3      275.05      279.78      9.45 o
   6   1   3      111.36      101.19     13.57 o
  -7   2   3      150.06      165.79     17.13 o
  -6   2   3      196.89      208.24     15.54 o
  -5   2   3      116.76      119.84     14.92 o
  -4   2   3      570.43      589.03      7.73 o
  -3   2   3     1152.58     1207.30      8.93 o
  -2   2   3      295.82      250.24      3.17 o
  -1   2   3      916.47     1023.22      5.81 o
   0   2   3     2505.79     2409.40     21.34 o
   1   2   3        0.06        0.00      3.71 o
   2   2   3      576.67      557.83      5.72 o
   3   2   3        0.74        5.16      5.37 o
   4   2   3        1.08        0.00      5.38 o
   5   2   3     1165.91     1197.85     21.40 o
   6   2   3       10.88       11.92     13.11 o
  -7   3   3       86.28       47.19     31.11 o
  -6   3   3      876.98      876.40     20.36 o
  -5   3   3       74.92       62.51     14.66 o
  -4   3   3       85.15       78.95      6.18 o
  -3   3   3        8.84        5.28      2.67 o
  -2   3   3       22.22        8.87      3.00 o
  -1   3   3      533.14      515.53      4.66 o
   0   3   3     1889.71     1948.05     17.97 o
   1   3   3        0.37        2.72      4.46 o
   2   3   3     1804.72     1866.34     14.84 o
   3   3   3      217.85      207.92      7.13 o
   4   3   3       16.49       15.11      7.10 o
   5   3   3      535.13      552.85     16.00 o
   6   3   3     1038.89     1032.21     26.94 o
  -7   4   3       19.27       35.59     30.64 o
  -6   4   3      521.67      541.57     21.30 o
  -5   4   3      192.52      199.13     19.36 o
  -4   4   3        3.77        4.40      7.51 o
  -3   4   3      819.67      809.33      7.48 o
  -2   4   3     5650.86     5522.51     28.78 o
  -1   4   3      146.19      144.75      4.30 o
   0   4   3     5735.97     5644.12     53.22 o
   1   4   3     2579.90     2493.58     18.61 o
   2   4   3     1428.64     1320.92     15.45 o
   3   4   3       68.73       65.38      4.74 o
   4   4   3      150.97      144.05      8.31 o
   5   4   3        0.21        1.49     15.16 o
   6   4   3      125.40      122.51     17.81 o
  -7   5   3       20.98       23.84     29.36 o
  -6   5   3        9.83       18.31     16.38 o
  -5   5   3      159.03      146.02     15.34 o
  -4   5   3      409.27      378.23      9.21 o
  -3   5   3     3503.94     3619.42     31.01 o
  -2   5   3     1554.21     1680.02      7.59 o
  -1   5   3      436.41      425.22      5.61 o
   0   5   3    15692.72    15002.73     79.40 o
   1   5   3      291.26      263.31      8.13 o
   2   5   3     1441.43     1514.78     22.46 o
   3   5   3      135.60      120.77      5.92 o
   4   5   3     1217.74     1127.69     14.01 o
   5   5   3        0.87        5.58     14.55 o
   6   5   3      120.77      101.86     17.62 o
  -7   6   3      172.50      212.15     32.53 o
  -6   6   3        0.83       13.64     16.44 o
  -5   6   3        1.05        1.08     14.26 o
  -4   6   3      117.04      120.49      5.68 o
  -3   6   3     1082.96     1092.87     12.40 o
  -2   6   3     4481.42     4620.43     26.38 o
  -1   6   3        3.96        6.89      6.67 o
   0   6   3    12243.85    12101.14    105.08 o
   1   6   3      100.31      127.11      9.18 o
   2   6   3     3898.46     4213.13     21.29 o
   3   6   3      452.49      461.87     14.10 o
   4   6   3       53.67       44.20      8.63 o
   5   6   3       10.01       28.19     15.68 o
   6   6   3       21.04       18.12     16.27 o
  -7   7   3       19.78       16.29     27.73 o
  -6   7   3        0.10        5.55     16.07 o
  -5   7   3      297.74      275.61     16.30 o
  -4   7   3        0.23        2.46      5.98 o
  -3   7   3     2088.72     2063.14     18.40 o
  -2   7   3     7507.50     7834.11     28.44 o
  -1   7   3     1320.44     1208.95     16.01 o
   0   7   3     1924.41     1930.53     13.28 o
   1   7   3      354.74      431.12     21.40 o
   2   7   3     1151.77     1278.67     27.81 o
   3   7   3     2240.10     2180.55     28.63 o
   4   7   3       22.86       24.52     11.45 o
   5   7   3       77.93       87.48     20.03 o
   6   7   3       24.27       26.73     21.16 o
  -6   8   3       11.45       13.85     21.93 o
  -5   8   3       58.69       43.26     20.72 o
  -4   8   3      373.35      426.65      9.82 o
  -3   8   3        5.08        8.75      5.44 o
  -2   8   3     3269.75     3171.65     34.99 o
  -1   8   3     1423.59     1526.22     34.06 o
   0   8   3      133.62      110.29     13.76 o
   1   8   3      343.45      313.47     21.66 o
   2   8   3        9.38       13.62     16.67 o
   3   8   3       24.87       22.06     11.45 o
   4   8   3      483.33      472.61     15.33 o
   5   8   3      572.79      564.72     24.63 o
   6   8   3        0.01        0.00     21.42 o
  -6   9   3       85.45       92.00     22.93 o
  -5   9   3      127.56      105.85     22.07 o
  -4   9   3      624.70      613.75     11.73 o
  -3   9   3        4.17        3.14      5.88 o
  -2   9   3      245.89      231.05      8.43 o
  -1   9   3      104.00      118.00     14.14 o
   0   9   3       16.04       12.48      6.05 o
   1   9   3        0.63        0.00     20.05 o
   2   9   3        7.10        5.58     17.67 o
   3   9   3        1.90        0.73     14.17 o
   4   9   3       76.02       75.41     12.75 o
   5   9   3      255.20      249.33     22.24 o
   6   9   3      209.76      239.97     24.28 o
  -6  10   3        6.25       13.44     22.13 o
  -5  10   3      160.20      175.35     23.39 o
  -4  10   3      192.42      168.87     10.40 o
  -3  10   3      805.27      802.10     15.55 o
  -2  10   3     2716.80     2817.50     23.82 o
  -1  10   3       24.94       21.51     14.40 o
   0  10   3      337.86      351.48     17.41 o
   1  10   3      928.50      944.24     30.21 o
   2  10   3     1027.37     1177.78     32.09 o
   3  10   3        1.42        0.00     14.51 o
   4  10   3      315.43      355.13     15.62 o
   5  10   3       81.52       70.38     15.32 o
   6  10   3       70.95       94.17     22.26 o
  -6  11   3        0.00        8.24     22.14 o
  -5  11   3       58.16       82.91     29.43 o
  -4  11   3        4.24       23.74     13.70 o
  -3  11   3      669.68      626.67     13.69 o
  -2  11   3      112.78      126.78     12.60 o
  -1  11   3      105.04       89.62     15.28 o
   0  11   3      655.44      604.31     16.31 o
   1  11   3       21.40       31.08     16.17 o
   2  11   3      135.62      136.32     23.17 o
   3  11   3       41.19       31.12     15.41 o
   4  11   3      244.75      247.89     17.87 o
   5  11   3      109.59      141.55     16.61 o
   6  11   3        7.97        4.20     21.76 o
  -5  12   3       36.14       33.21     29.74 o
  -4  12   3      108.97      102.74     15.39 o
  -3  12   3      113.98       89.44     12.20 o
  -2  12   3      301.93      295.06     14.93 o
  -1  12   3      843.16      868.64     22.54 o
   0  12   3      794.62      841.86     12.61 o
   1  12   3      581.79      587.70     21.38 o
   2  12   3      104.33       83.72     23.06 o
   3  12   3       23.09       34.13     21.70 o
   4  12   3      222.10      212.06     18.32 o
   5  12   3      173.95      223.84     20.53 o
  -5  13   3      183.34      173.80     32.12 o
  -4  13   3       38.08       28.52     15.47 o
  -3  13   3     1003.37      984.63     18.91 o
  -2  13   3      570.89      535.12     17.10 o
  -1  13   3        5.79        6.08     16.77 o
   0  13   3      645.22      594.21     14.24 o
   1  13   3      485.05      516.69     21.72 o
   2  13   3     2500.16     2543.90     47.26 o
   3  13   3      121.34      112.37     22.59 o
   4  13   3      210.37      172.02     18.46 o
   5  13   3      419.40      474.73     23.96 o
  -5  14   3      104.55       92.87     31.32 o
  -4  14   3      175.52      157.23     17.86 o
  -3  14   3       69.73       88.38     13.15 o
  -2  14   3     2344.86     2353.51     27.31 o
  -1  14   3      874.97      914.18     34.61 o
   0  14   3      117.29      141.78     19.29 o
   1  14   3        7.61       12.78     18.08 o
   2  14   3     2393.81     2239.69     47.02 o
   3  14   3       51.68       54.92     24.89 o
   4  14   3      165.84      198.58     19.58 o
   5  14   3       61.24       42.50     20.44 o
  -5  15   3        1.32       13.31     30.84 o
  -4  15   3        6.27       26.14     30.37 o
  -3  15   3        3.34       12.24     14.12 o
  -2  15   3      467.70      473.82     18.14 o
  -1  15   3      488.70      477.38     22.65 o
   0  15   3      388.40      372.87     21.63 o
   1  15   3      504.65      552.32     33.54 o
   2  15   3        0.13        1.77     25.75 o
   3  15   3       18.56        0.35     23.34 o
   4  15   3       39.54       45.18     17.69 o
   5  15   3      104.49       95.14     21.76 o
  -4  16   3       15.31       14.61     29.65 o
  -3  16   3      280.68      321.82     17.49 o
  -2  16   3      730.87      688.03     21.91 o
  -1  16   3      478.50      561.79     34.93 o
   0  16   3      226.15      251.58     27.20 o
   1  16   3       66.35       57.20     27.98 o
   2  16   3       79.32       85.97     27.15 o
   3  16   3        1.40        4.23     24.81 o
   4  16   3       16.46       21.97     18.84 o
   5  16   3      175.59      183.67     32.86 o
  -4  17   3       39.17       24.35     31.88 o
  -3  17   3        1.67        6.68     15.12 o
  -2  17   3        6.97       21.69     15.99 o
  -1  17   3      131.56      121.59     20.89 o
   0  17   3      653.12      627.19     26.27 o
   1  17   3      637.02      666.97     37.98 o
   2  17   3       81.59       94.38     27.89 o
   3  17   3      192.22      197.70     29.66 o
   4  17   3        0.09        0.00     19.69 o
   5  17   3       17.13       11.07     31.98 o
  -3  18   3       52.53       62.40     15.84 o
  -2  18   3      295.07      367.10     19.76 o
  -1  18   3        1.06        0.52     20.47 o
   0  18   3        9.06        0.19     20.58 o
   1  18   3       24.02       12.01     29.67 o
   2  18   3      195.39      201.29     31.24 o
   3  18   3       48.62       47.38     28.64 o
   4  18   3       16.28       15.01     20.34 o
  -3  19   3       22.13       45.32     18.97 o
  -2  19   3        1.19        0.00     16.62 o
  -1  19   3      130.86      140.10     22.42 o
   0  19   3      971.81     1059.44     31.92 o
   1  19   3       36.82        7.44     29.30 o
   2  19   3      135.26      109.17     30.52 o
   3  19   3       49.64       60.51     30.15 o
  -3  20   3        4.39       10.81     20.07 o
  -2  20   3       69.49       80.41     17.89 o
  -1  20   3       93.87      108.70     18.88 o
   0  20   3       10.51       17.31     31.53 o
   1  20   3        8.35       13.14     31.18 o
   2  20   3        0.17        0.00     30.60 o
   3  20   3       55.02       69.78     31.82 o
  -3  21   3       49.65       44.69     31.31 o
  -2  21   3      190.40      233.14     20.67 o
  -1  21   3      226.90      267.07     21.38 o
   0  21   3        3.45        0.00     33.13 o
   1  21   3        0.23        2.02     31.25 o
   2  21   3       29.84       27.36     32.45 o
  -2  22   3      215.97      216.47     37.51 o
  -1  22   3        3.39        3.88     34.29 o
  -7   0   4       35.67       45.02     22.84 o
  -6   0   4      166.38      213.51     22.08 o
  -5   0   4     1441.39     1389.27     34.65 o
  -4   0   4     7427.00     7549.45     30.99 o
  -3   0   4     4637.57     4792.04     23.52 o
  -2   0   4      506.08      441.70      6.39 o
  -1   0   4      992.54      959.98      5.76 o
   0   0   4     1344.32     1107.38      9.50 o
   1   0   4    15138.52    13600.02     86.42 o
   2   0   4     1000.36     1009.45      7.37 o
   3   0   4     5089.49     5454.26     52.71 o
   4   0   4     1355.68     1373.35     18.43 o
   5   0   4        1.57        4.99     10.24 o
   6   0   4      294.89      273.68     23.25 o
  -7   1   4        3.44        0.00     15.49 o
  -6   1   4      127.16      144.29     14.95 o
  -5   1   4       31.98       17.22     12.64 o
  -4   1   4     1894.86     1918.66     12.58 o
  -3   1   4      350.66      372.91      6.85 o
  -2   1   4    11155.37    10920.13     39.29 o
  -1   1   4     6170.90     5867.14     16.97 o
   0   1   4        3.99        0.00      2.97 o
   1   1   4      472.50      443.59      3.85 o
   2   1   4      562.19      614.88      5.10 o
   3   1   4       96.81      105.49      5.40 o
   4   1   4       47.85       45.79      4.65 o
   5   1   4      184.52      168.32      8.98 o
   6   1   4        3.22       12.78     13.52 o
  -7   2   4       32.36       16.94     21.40 o
  -6   2   4       40.46       43.77     13.93 o
  -5   2   4     1135.32     1148.45     22.55 o
  -4   2   4      259.90      245.71      4.84 o
  -3   2   4     1483.73     1483.41     14.63 o
  -2   2   4       10.01        4.10      3.18 o
  -1   2   4    37327.00    36505.96    136.31 o
   0   2   4      993.16      843.78      7.00 o
   1   2   4      207.54      190.53      3.96 o
   2   2   4     6832.05     6723.38     30.23 o
   3   2   4     1697.41     1691.64     12.80 o
   4   2   4     1386.71     1427.56     11.00 o
   5   2   4      626.72      625.73     12.17 o
   6   2   4      540.57      545.80     16.74 o
  -7   3   4      134.39      119.90     31.39 o
  -6   3   4      583.68      603.51     18.11 o
  -5   3   4        1.17        0.00     13.47 o
  -4   3   4      887.52      947.09      9.94 o
  -3   3   4     6115.06     6301.64     16.59 o
  -2   3   4      116.14      120.70      3.44 o
  -1   3   4    36994.78    37300.57    100.93 o
   0   3   4     8680.44     8685.25     18.18 o
   1   3   4        0.88        1.63      4.25 o
   2   3   4     1263.18     1239.35      9.64 o
   3   3   4      905.46      959.77     14.08 o
   4   3   4       32.99       32.28      7.49 o
   5   3   4      984.70      935.19     22.66 o
   6   3   4       12.92       24.59     14.33 o
  -7   4   4       33.99       28.55     29.97 o
  -6   4   4      189.51      171.54     17.51 o
  -5   4   4      222.29      207.61     15.41 o
  -4   4   4      514.80      467.90      7.46 o
  -3   4   4        7.07       19.82      3.81 o
  -2   4   4      759.50      771.15     10.44 o
  -1   4   4     5733.76     5892.26     16.22 o
   0   4   4     6975.26     6814.27     40.36 o
   1   4   4      380.72      337.34      7.03 o
   2   4   4    10168.60    10682.72     61.83 o
   3   4   4      274.98      258.55      5.65 o
   4   4   4     1637.65     1656.12     22.94 o
   5   4   4      791.76      798.74     15.65 o
   6   4   4       60.03       61.60     16.96 o
  -7   5   4      201.62      213.78     31.48 o
  -6   5   4       47.70       53.07     16.01 o
  -5   5   4      327.65      358.20     16.78 o
  -4   5   4       73.37       76.30      6.02 o
  -3   5   4       66.97       82.75      4.00 o
  -2   5   4     1870.24     1875.91      8.07 o
  -1   5   4     4479.27     4474.92     22.66 o
   0   5   4      649.07      643.26      9.19 o
   1   5   4      591.51      613.85     11.40 o
   2   5   4       67.45       60.53      6.33 o
   3   5   4      460.61      424.46      7.13 o
   4   5   4       79.28       80.16      4.76 o
   5   5   4       20.39       19.08     15.17 o
   6   5   4        1.82        3.62     16.53 o
  -7   6   4       82.07      102.42     28.46 o
  -6   6   4      592.45      683.69     21.65 o
  -5   6   4        9.59       11.00     13.91 o
  -4   6   4      942.98      900.76     12.30 o
  -3   6   4       33.88       36.20      3.95 o
  -2   6   4     1214.49     1284.76     11.57 o
  -1   6   4     2457.74     2293.05     15.83 o
   0   6   4       51.16       45.14      8.12 o
   1   6   4      511.66      453.97     13.75 o
   2   6   4      244.74      246.76     10.91 o
   3   6   4      153.56      161.56      5.88 o
   4   6   4      249.22      236.10      6.49 o
   5   6   4     1264.32     1168.24     31.15 o
   6   6   4       46.76       56.71     16.80 o
  -7   7   4       17.75       36.65     26.48 o
  -6   7   4      131.67      141.31     17.37 o
  -5   7   4       36.32       45.11     14.43 o
  -4   7   4     1047.10     1066.87     10.98 o
  -3   7   4      817.55      863.12      7.55 o
  -2   7   4     1377.07     1389.84     12.34 o
  -1   7   4      317.28      327.47     10.50 o
   0   7   4      596.71      621.18     16.28 o
   1   7   4     1039.73      954.40     17.07 o
   2   7   4      451.22      429.97     39.67 o
   3   7   4       27.05       41.67      5.73 o
   4   7   4       97.38      102.42     10.39 o
   5   7   4       90.03      118.42     20.01 o
   6   7   4        8.14       23.65     21.29 o
  -6   8   4       11.15       19.06     15.82 o
  -5   8   4        2.91        0.00     14.21 o
  -4   8   4        3.04        7.23      7.28 o
  -3   8   4     1557.02     1504.14     12.45 o
  -2   8   4      259.33      262.25      9.14 o
  -1   8   4     2519.58     2512.86     16.77 o
   0   8   4     1185.25     1086.03     18.18 o
   1   8   4     3135.75     3352.10     42.26 o
   2   8   4     1955.70     1923.45     33.86 o
   3   8   4      713.89      690.10     14.65 o
   4   8   4      428.48      433.56     12.91 o
   5   8   4       90.58       93.32     20.03 o
   6   8   4        0.65        0.00     21.24 o
  -6   9   4        3.54        6.49     22.21 o
  -5   9   4      431.33      440.04     30.56 o
  -4   9   4     1102.67     1086.96     14.14 o
  -3   9   4      175.98      179.83      7.22 o
  -2   9   4      899.74      883.41     15.08 o
  -1   9   4      374.88      400.91      9.95 o
   0   9   4      361.14      431.71     12.70 o
   1   9   4     3837.07     4289.07     49.46 o
   2   9   4        0.00        0.00     19.05 o
   3   9   4       84.71       78.99     14.49 o
   4   9   4       26.02       31.62     10.66 o
   5   9   4       61.57       71.46     20.00 o
   6   9   4        0.75        0.00     21.60 o
  -6  10   4        1.61        3.68     23.08 o
  -5  10   4      980.38      948.64     29.70 o
  -4  10   4      102.21      111.86     10.05 o
  -3  10   4      190.58      171.19      9.04 o
  -2  10   4     1264.98     1275.95     18.04 o
  -1  10   4       15.86        6.83      7.45 o
   0  10   4      854.60      887.79     11.57 o
   1  10   4      208.82      213.19     23.18 o
   2  10   4     1575.44     1618.91     35.70 o
   3  10   4       73.64       92.34     15.48 o
   4  10   4      890.25     1017.08     17.34 o
   5  10   4      151.22      135.46     21.37 o
   6  10   4      194.26      209.26     24.04 o
  -6  11   4      158.30      151.97     25.29 o
  -5  11   4      715.54      655.14     39.23 o
  -4  11   4      118.93      107.11     10.91 o
  -3  11   4      990.20      966.82     23.48 o
  -2  11   4      647.00      620.69     15.74 o
  -1  11   4      225.42      241.09     17.12 o
   0  11   4      817.16      815.27     26.35 o
   1  11   4       31.35       50.03     22.46 o
   2  11   4      995.79      960.56     31.85 o
   3  11   4      412.41      451.02     19.49 o
   4  11   4      168.06      168.18     17.32 o
   5  11   4      147.41      197.38     19.90 o
   6  11   4       74.41       89.76     23.11 o
  -5  12   4      115.74      116.02     30.52 o
  -4  12   4       92.43      100.76     15.28 o
  -3  12   4        1.14        3.09      7.94 o
  -2  12   4     1609.88     1649.65     22.17 o
  -1  12   4      808.45      780.31     22.43 o
   0  12   4      368.90      335.30     11.32 o
   1  12   4      266.25      240.31     25.98 o
   2  12   4      170.98      131.77     23.51 o
   3  12   4       82.25       78.89     23.04 o
   4  12   4       61.20       61.95     17.11 o
   5  12   4       62.53       63.29     19.42 o
  -5  13   4       11.71       35.28     30.87 o
  -4  13   4        0.18        9.46     28.95 o
  -3  13   4      178.77      170.02     13.26 o
  -2  13   4     1029.06     1014.48     20.18 o
  -1  13   4      148.31      140.82     18.14 o
   0  13   4      125.63      136.82     18.48 o
   1  13   4       57.46       74.26     26.01 o
   2  13   4        1.96        2.89     22.88 o
   3  13   4      230.23      225.75     25.37 o
   4  13   4        5.61       31.75     17.15 o
   5  13   4      218.41      242.07     21.26 o
  -5  14   4        2.14        0.00     31.48 o
  -4  14   4      157.38      134.54     30.71 o
  -3  14   4       40.60       36.83     12.51 o
  -2  14   4      152.07      143.36     14.60 o
  -1  14   4      196.59      166.00     19.27 o
   0  14   4     1372.70     1320.05     28.34 o
   1  14   4      217.02      243.96     27.66 o
   2  14   4      693.53      644.00     33.58 o
   3  14   4      175.53      174.59     26.03 o
   4  14   4       32.19       50.75     17.77 o
   5  14   4       42.48       56.81     21.07 o
  -5  15   4      104.82      122.63     34.71 o
  -4  15   4       40.98       51.83     30.82 o
  -3  15   4       70.86       82.44     14.43 o
  -2  15   4      577.59      602.21     18.96 o
  -1  15   4       80.47       64.53     18.58 o
   0  15   4      308.39      390.16     22.54 o
   1  15   4      606.48      564.86     33.08 o
   2  15   4      554.82      568.71     32.77 o
   3  15   4      101.93       98.09     26.64 o
   4  15   4       37.94       60.68     18.66 o
   5  15   4       22.64       27.23     21.27 o
  -4  16   4        1.34       11.57     30.23 o
  -3  16   4      323.68      300.29     17.05 o
  -2  16   4      173.14      175.02     16.64 o
  -1  16   4      295.23      226.89     21.19 o
   0  16   4       33.72       37.91     19.52 o
   1  16   4       21.15       31.69     26.05 o
   2  16   4        6.52        1.83     25.97 o
   3  16   4        5.52        0.00     25.19 o
   4  16   4       29.20        6.74     18.63 o
   5  16   4        0.10        0.00     29.46 o
  -4  17   4      384.42      400.85     36.54 o
  -3  17   4      199.23      189.44     16.29 o
  -2  17   4       12.45        9.77     15.98 o
  -1  17   4        0.09        0.00     16.04 o
   0  17   4      192.63      190.41     31.11 o
   1  17   4        8.35       31.03     27.88 o
   2  17   4       87.38       94.17     29.59 o
   3  17   4      248.80      260.07     30.09 o
   4  17   4        0.53       23.28     16.47 o
   5  17   4      260.71      280.82     36.11 o
  -3  18   4        4.81        2.93     15.56 o
  -2  18   4       21.37       26.18     16.81 o
  -1  18   4       29.15       26.74     16.90 o
   0  18   4       82.68       84.47     30.77 o
   1  18   4       68.88       40.25     29.42 o
   2  18   4      181.36      173.92     31.86 o
   3  18   4      104.33      118.54     29.32 o
   4  18   4       56.77       78.88     18.01 o
  -3  19   4        4.70        0.00     16.22 o
  -2  19   4      382.89      349.15     20.15 o
  -1  19   4       36.03       43.57     17.62 o
   0  19   4       26.06       30.08     31.59 o
   1  19   4       79.81      101.79     31.75 o
   2  19   4      125.51      145.28     32.26 o
   3  19   4       58.25       67.59     29.99 o
   4  19   4        4.53       10.67     30.06 o
  -3  20   4       69.10       48.74     16.88 o
  -2  20   4       24.79       35.98     17.91 o
  -1  20   4        0.85        9.32     22.23 o
   0  20   4      525.87      491.84     40.10 o
   1  20   4       26.47       19.39     32.17 o
   2  20   4      132.28      146.67     33.67 o
   3  20   4       15.27       45.82     31.41 o
  -2  21   4       94.80      125.85     33.46 o
  -1  21   4      701.22      792.29     32.13 o
   0  21   4       49.45       53.55     24.66 o
   1  21   4       46.78       40.91     33.47 o
   2  21   4      318.36      368.95     38.74 o
  -2  22   4       91.64       99.93     35.71 o
  -1  22   4       98.52      133.87     37.07 o
  -7   1   5      258.01      291.44     17.90 o
  -6   1   5       19.99       21.89     14.69 o
  -5   1   5       92.33       90.03     13.10 o
  -4   1   5     1451.43     1379.43     22.21 o
  -3   1   5      604.68      581.12      7.84 o
  -2   1   5       28.51       23.81      3.03 o
  -1   1   5     4231.22     4337.66     22.37 o
   0   1   5     1148.59     1182.13     11.47 o
   1   1   5     1899.52     1777.60      9.06 o
   2   1   5      118.13      136.78      3.59 o
   3   1   5        5.72        3.26      3.62 o
   4   1   5      694.25      701.76     15.99 o
   5   1   5      276.18      293.10      9.89 o
   6   1   5       43.38       31.44     14.30 o
  -7   2   5        0.04        6.54     27.63 o
  -6   2   5       31.42       17.19     14.06 o
  -5   2   5      135.50      122.36     13.56 o
  -4   2   5      134.89      159.69      6.89 o
  -3   2   5        0.01        2.69      3.17 o
  -2   2   5       40.35       56.39      2.78 o
  -1   2   5       42.60       40.68      3.96 o
   0   2   5      400.41      421.40      4.46 o
   1   2   5     1114.13     1074.22      7.29 o
   2   2   5      475.03      462.95      4.74 o
   3   2   5      879.54      850.25      6.65 o
   4   2   5       82.85       87.30      6.81 o
   5   2   5      100.52      103.27      8.96 o
   6   2   5        3.10       11.01     13.27 o
  -7   3   5       35.81       46.12     28.13 o
  -6   3   5        6.70        0.00     13.63 o
  -5   3   5       58.79       47.41     14.02 o
  -4   3   5       71.34       75.46      4.60 o
  -3   3   5       85.66       92.63      4.21 o
  -2   3   5     2711.64     2772.83     12.38 o
  -1   3   5      487.23      554.74      5.57 o
   0   3   5      667.63      714.18      8.14 o
   1   3   5      150.29      142.78      4.20 o
   2   3   5      125.99      137.51      5.00 o
   3   3   5      883.30      905.04     14.43 o
   4   3   5      771.70      759.24     11.32 o
   5   3   5      272.43      274.52     10.76 o
   6   3   5       44.63       41.94     15.10 o
  -7   4   5       53.51       59.89     27.74 o
  -6   4   5       49.01       40.02     13.61 o
  -5   4   5      267.12      257.25     15.77 o
  -4   4   5        0.11        0.00      5.51 o
  -3   4   5      144.34      173.36      4.04 o
  -2   4   5       69.97       62.89      3.63 o
  -1   4   5     1858.55     1758.27      8.06 o
   0   4   5     2385.25     2475.14     21.49 o
   1   4   5        4.02        7.40      5.09 o
   2   4   5       48.37       53.79      5.99 o
   3   4   5     1135.48     1146.30     10.31 o
   4   4   5       70.05       62.67      5.87 o
   5   4   5     1023.47     1039.90     17.32 o
   6   4   5      197.63      233.55     16.31 o
  -7   5   5       42.42       41.26     27.26 o
  -6   5   5       48.82       31.09     15.70 o
  -5   5   5       95.03       99.85     14.64 o
  -4   5   5      108.60      105.47      6.82 o
  -3   5   5        4.64        7.61      4.18 o
  -2   5   5     1274.66     1330.31      8.26 o
  -1   5   5     4725.59     4653.43     31.52 o
   0   5   5     4396.35     4316.81     21.60 o
   1   5   5       22.34        6.21      6.33 o
   2   5   5       76.54       72.47      6.52 o
   3   5   5     1002.44     1048.24     15.88 o
   4   5   5     1312.44     1341.47     15.54 o
   5   5   5      560.51      567.46     14.80 o
   6   5   5       52.67       76.07     17.20 o
  -7   6   5       22.73       26.63     26.51 o
  -6   6   5      202.69      206.93     17.33 o
  -5   6   5      457.24      507.49     18.77 o
  -4   6   5      435.73      442.92     11.01 o
  -3   6   5       12.90        9.94      5.12 o
  -2   6   5     4136.23     4227.35     25.55 o
  -1   6   5      100.44       87.22      5.73 o
   0   6   5     4467.90     4386.00     64.98 o
   1   6   5       16.02       17.34      9.14 o
   2   6   5       71.94       68.28      7.07 o
   3   6   5       77.82       76.96      6.75 o
   4   6   5       82.38       77.27      6.72 o
   5   6   5       41.20       43.01     12.32 o
   6   6   5      506.52      512.45     26.57 o
  -7   7   5        2.74       22.55     26.45 o
  -6   7   5        0.12        7.97     15.38 o
  -5   7   5      228.54      213.87     16.05 o
  -4   7   5      427.30      429.32     11.32 o
  -3   7   5       85.34       85.26      5.62 o
  -2   7   5      529.53      533.65      9.57 o
  -1   7   5     1295.71     1403.71     19.20 o
   0   7   5      962.80      945.43     30.47 o
   1   7   5     2816.94     2889.67     39.30 o
   2   7   5        3.59        0.00      3.73 o
   3   7   5      161.95      153.50      6.26 o
   4   7   5      475.16      492.07     13.10 o
   5   7   5      303.99      284.90     21.65 o
   6   7   5      456.85      463.06     31.38 o
  -6   8   5      299.49      298.64     18.47 o
  -5   8   5      233.92      188.29     15.92 o
  -4   8   5      430.88      379.41     13.26 o
  -3   8   5     2664.46     2642.93     12.96 o
  -2   8   5      479.24      482.65      9.51 o
  -1   8   5     1471.06     1325.70     19.15 o
   0   8   5      274.61      269.62     17.02 o
   1   8   5      176.60      190.37     21.00 o
   2   8   5      165.83      184.66     21.15 o
   3   8   5       76.81       71.80      5.68 o
   4   8   5     2020.72     2016.17     27.33 o
   5   8   5      112.64       91.90     22.69 o
   6   8   5        1.34       12.63     21.10 o
  -6   9   5      192.76      200.89     24.23 o
  -5   9   5       71.62       51.29     19.95 o
  -4   9   5      571.78      542.50     17.39 o
  -3   9   5        8.39       14.65      6.81 o
  -2   9   5     4889.02     4835.30     23.08 o
  -1   9   5      156.50      144.42      8.62 o
   0   9   5      906.74      944.36     32.26 o
   1   9   5      435.49      480.00     25.52 o
   2   9   5       53.68       46.96     19.58 o
   3   9   5       74.89       85.43     12.47 o
   4   9   5      583.49      529.78     14.09 o
   5   9   5      286.26      278.06     22.21 o
   6   9   5      108.06      144.62     23.14 o
  -6  10   5       75.18       67.02     23.00 o
  -5  10   5       11.50       17.26     20.83 o
  -4  10   5       29.71       29.12     13.04 o
  -3  10   5     6477.22     6450.48     55.70 o
  -2  10   5      191.56      204.72     12.44 o
  -1  10   5      207.31      186.15      9.16 o
   0  10   5     4722.05     4954.51     55.93 o
   1  10   5        4.77       24.26     21.64 o
   2  10   5     1323.57     1317.45     34.62 o
   3  10   5      798.47      825.52     21.60 o
   4  10   5      257.26      228.10     13.05 o
   5  10   5        0.03        4.58     19.79 o
   6  10   5       18.46        5.44     21.86 o
  -6  11   5       96.33       61.23     23.66 o
  -5  11   5        1.93       28.51     28.78 o
  -4  11   5     1873.26     1717.94     46.81 o
  -3  11   5       35.01       37.43      8.63 o
  -2  11   5      102.09      127.72     12.91 o
  -1  11   5       24.29       27.25     12.93 o
   0  11   5      660.17      728.25     12.05 o
   1  11   5     4533.29     4726.14     57.68 o
   2  11   5      677.48      715.66     30.27 o
   3  11   5       81.86       70.97     16.01 o
   4  11   5       27.60       30.01     13.35 o
   5  11   5        9.39        3.37     26.94 o
   6  11   5      329.94      383.58     26.71 o
  -5  12   5       17.95       41.27     30.85 o
  -4  12   5      133.56      161.15     30.47 o
  -3  12   5       44.49       46.83      8.79 o
  -2  12   5      829.32      868.85     18.51 o
  -1  12   5     1469.16     1540.28     28.09 o
   0  12   5       60.31       50.38      7.19 o
   1  12   5       78.68       51.64     24.32 o
   2  12   5        1.80        0.00     23.62 o
   3  12   5     1227.42     1175.69     27.97 o
   4  12   5       16.03       19.57     14.06 o
   5  12   5      300.79      259.98     21.71 o
  -5  13   5       17.58       23.51     30.79 o
  -4  13   5        1.60       13.00     28.35 o
  -3  13   5      430.17      408.10     15.30 o
  -2  13   5      118.63      119.37     13.99 o
  -1  13   5      135.53      140.22     15.13 o
   0  13   5       33.84       36.71     24.89 o
   1  13   5      998.02     1016.07     36.03 o
   2  13   5       89.03       71.56     24.90 o
   3  13   5       20.67       20.20     24.49 o
   4  13   5      404.86      347.99     17.33 o
   5  13   5       17.59       17.66     18.76 o
  -5  14   5      158.13      201.47     32.91 o
  -4  14   5      111.80      106.55     30.68 o
  -3  14   5        0.10        0.00     12.56 o
  -2  14   5       16.78       26.94     13.88 o
  -1  14   5        0.70        0.00     14.33 o
   0  14   5       77.95       69.85     26.52 o
   1  14   5        5.36        0.00     24.97 o
   2  14   5        0.35        0.00     24.51 o
   3  14   5      363.07      368.61     29.97 o
   4  14   5      467.65      457.42     18.70 o
   5  14   5        5.96        9.60     20.15 o
  -4  15   5       54.35       86.19     30.61 o
  -3  15   5       34.58       57.64     14.28 o
  -2  15   5        0.38        6.50     14.24 o
  -1  15   5      164.21      146.18     16.35 o
   0  15   5       41.81       38.21     26.22 o
   1  15   5       13.26       11.25     26.02 o
   2  15   5      365.73      387.05     32.04 o
   3  15   5       30.30       14.33     24.43 o
   4  15   5       77.88       80.50     15.91 o
   5  15   5       12.55       10.52     21.06 o
  -4  16   5        0.89        7.07     31.22 o
  -3  16   5      233.45      234.68     16.11 o
  -2  16   5      102.89       78.44     15.77 o
  -1  16   5       17.59        9.99     15.57 o
   0  16   5     1288.01     1304.44     43.12 o
   1  16   5       82.54       52.93     27.48 o
   2  16   5        2.46        6.53     26.75 o
   3  16   5       21.85        6.35     26.74 o
   4  16   5      401.49      376.28     19.57 o
   5  16   5       11.32       20.83     30.63 o
  -4  17   5        8.76        7.36     30.17 o
  -3  17   5       11.45       16.38     14.90 o
  -2  17   5      269.36      240.71     17.68 o
  -1  17   5       29.94       35.72     21.32 o
   0  17   5       13.44       16.03     20.81 o
   1  17   5      836.77      985.37     41.58 o
   2  17   5       24.38       44.90     28.14 o
   3  17   5        0.66        3.38     20.23 o
   4  17   5       62.60       74.38     17.51 o
   5  17   5        0.34        0.00     32.46 o
  -3  18   5        1.50        6.20     19.78 o
  -2  18   5      293.46      284.13     24.19 o
  -1  18   5      613.90      659.69     28.07 o
   0  18   5      503.98      526.67     27.09 o
   1  18   5       69.35       82.19     30.38 o
   2  18   5       11.89        0.00     29.44 o
   3  18   5      170.08      167.34     22.97 o
   4  18   5        6.52        7.25     17.06 o
  -3  19   5        5.50        0.00     20.06 o
  -2  19   5        6.11       11.34     20.74 o
  -1  19   5       38.16       56.13     22.43 o
   0  19   5      113.13       89.61     23.64 o
   1  19   5       22.82        3.05     22.41 o
   2  19   5      169.22      202.28     24.61 o
   3  19   5        2.23        0.00     22.51 o
   4  19   5        0.57        0.00     29.60 o
  -3  20   5       12.58       14.35     21.06 o
  -2  20   5       37.64       25.02     22.21 o
  -1  20   5      288.45      228.12     24.81 o
   0  20   5      764.88      800.11     31.78 o
   1  20   5       28.04       31.72     23.55 o
   2  20   5      137.92      171.24     25.32 o
   3  20   5      114.50      176.88     34.17 o
  -2  21   5       20.09       22.99     32.62 o
  -1  21   5      124.04      142.91     25.68 o
   0  21   5      685.31      843.91     33.59 o
   1  21   5        2.65        0.00     24.35 o
   2  21   5       58.63       32.93     33.14 o
  -2  22   5       56.51       14.79     34.79 o
  -7   0   6       23.14       38.92     29.91 o
  -6   0   6       51.87       68.92     20.34 o
  -5   0   6     1305.31     1311.42     34.48 o
  -4   0   6      268.36      319.77     12.56 o
  -3   0   6       60.74       37.43      7.12 o
  -2   0   6    20085.27    20698.41     57.22 o
  -1   0   6     4581.39     4571.31     15.95 o
   0   0   6    25887.38    25059.98     80.56 o
   1   0   6    12973.05    13605.00     47.91 o
   2   0   6     2027.95     1870.49      9.55 o
   3   0   6     2329.33     2288.69     18.75 o
   4   0   6     1444.47     1428.80     20.09 o
   5   0   6      285.13      309.34     14.97 o
   6   0   6       32.81       55.93     20.65 o
  -7   1   6       16.18       13.22     21.19 o
  -6   1   6        8.49        9.06     13.92 o
  -5   1   6       21.68        7.98     12.29 o
  -4   1   6      124.78      113.60      5.83 o
  -3   1   6     2920.60     3122.23     20.99 o
  -2   1   6     5911.09     6075.94     15.18 o
  -1   1   6     6118.45     5740.48     21.96 o
   0   1   6     7155.05     7070.58     27.47 o
   1   1   6      709.70      686.73      4.77 o
   2   1   6     3651.09     3921.24     13.16 o
   3   1   6      773.63      796.12      5.78 o
   4   1   6     1196.85     1213.45     17.56 o
   5   1   6       14.53       11.02      8.79 o
   6   1   6        0.39        0.00     14.97 o
  -7   2   6       25.03       26.81     27.04 o
  -6   2   6      210.27      235.86     15.17 o
  -5   2   6       15.88        4.93     12.63 o
  -4   2   6      133.15      137.09      4.76 o
  -3   2   6      226.96      241.74      3.87 o
  -2   2   6      760.09      768.56      4.77 o
  -1   2   6        2.82        8.85      3.91 o
   0   2   6     4260.23     4162.00     23.86 o
   1   2   6     1478.76     1603.67     12.93 o
   2   2   6      717.29      731.94      5.67 o
   3   2   6      379.11      385.28      6.02 o
   4   2   6      438.24      412.15      8.33 o
   5   2   6        1.11        0.00      8.82 o
   6   2   6      159.42      165.11     13.93 o
  -7   3   6       55.56       48.50     27.01 o
  -6   3   6       18.66       20.36     13.36 o
  -5   3   6      323.67      316.78     16.13 o
  -4   3   6      819.11      783.31     16.96 o
  -3   3   6      309.93      324.87      5.30 o
  -2   3   6       10.42       16.78      3.55 o
  -1   3   6    20499.91    20293.00     47.73 o
   0   3   6     3935.99     3843.86     34.79 o
   1   3   6     3524.11     3309.96     17.80 o
   2   3   6     1323.49     1430.84     10.50 o
   3   3   6      221.04      207.35      5.39 o
   4   3   6        2.07        5.54      6.26 o
   5   3   6       31.78       19.71      9.14 o
   6   3   6       20.04       39.94     14.55 o
  -7   4   6      215.03      168.68     29.91 o
  -6   4   6       12.52        0.00     13.28 o
  -5   4   6      579.64      627.70     18.31 o
  -4   4   6        1.16        0.43      5.07 o
  -3   4   6     1137.86     1162.68      6.76 o
  -2   4   6       11.09       24.70      3.76 o
  -1   4   6     2198.26     2351.64     12.81 o
   0   4   6     1458.17     1406.64     17.06 o
   1   4   6       20.56       19.32      5.71 o
   2   4   6       66.62       62.47      6.28 o
   3   4   6      428.63      483.64      6.85 o
   4   4   6      132.66      141.51      7.17 o
   5   4   6      488.49      511.30     14.62 o
   6   4   6      744.74      762.06     20.01 o
  -7   5   6        1.73        0.00     26.21 o
  -6   5   6       35.69       28.58     15.70 o
  -5   5   6      215.20      196.96     15.50 o
  -4   5   6      134.91      133.95      9.22 o
  -3   5   6      321.33      315.80      5.19 o
  -2   5   6      390.62      346.71      5.40 o
  -1   5   6      106.89      104.67      4.88 o
   0   5   6      163.95      155.49      5.81 o
   1   5   6     3029.49     2937.67     39.31 o
   2   5   6      842.65      878.08     12.12 o
   3   5   6     1473.54     1479.95     11.88 o
   4   5   6     1281.81     1274.55     17.68 o
   5   5   6       17.67       16.20     11.38 o
   6   5   6      273.69      302.35     19.48 o
  -7   6   6        0.06        0.00     25.13 o
  -6   6   6      283.46      224.36     17.49 o
  -5   6   6      738.66      773.55     20.03 o
  -4   6   6      946.69      929.94     13.74 o
  -3   6   6     2050.21     1958.04     17.23 o
  -2   6   6      410.27      398.50      8.45 o
  -1   6   6     6627.35     6639.95     35.77 o
   0   6   6     1374.33     1313.39     19.61 o
   1   6   6      434.68      468.11      9.52 o
   2   6   6      926.10      903.84     10.55 o
   3   6   6     1409.19     1466.69     12.56 o
   4   6   6        8.06       10.47      7.16 o
   5   6   6      640.90      697.77     24.96 o
   6   6   6      102.71      103.03     22.09 o
  -7   7   6        0.58        0.00     24.73 o
  -6   7   6      114.54      128.08     17.09 o
  -5   7   6      435.53      395.02     17.24 o
  -4   7   6       89.84       96.01      9.49 o
  -3   7   6        0.90        3.96      5.32 o
  -2   7   6      812.92      788.80     10.71 o
  -1   7   6     1829.75     1983.65     12.25 o
   0   7   6     5809.81     5725.36     37.36 o
   1   7   6      305.72      290.40     11.26 o
   2   7   6       32.80       12.90      7.64 o
   3   7   6     1016.02     1045.84     12.00 o
   4   7   6      175.92      168.70     11.22 o
   5   7   6      104.06      114.53     14.40 o
   6   7   6       52.79       64.01     21.49 o
  -6   8   6      123.79      119.05     16.79 o
  -5   8   6       12.72        3.35     14.24 o
  -4   8   6      191.15      166.51     12.11 o
  -3   8   6        1.67        7.28      6.09 o
  -2   8   6     6668.09     6883.52     40.51 o
  -1   8   6      942.57      895.45     19.34 o
   0   8   6      330.90      403.77     17.75 o
   1   8   6        3.40       26.16     14.58 o
   2   8   6     1140.33     1178.67     22.54 o
   3   8   6        5.60        2.90      5.29 o
   4   8   6     2032.35     2023.43     20.62 o
   5   8   6       80.21       85.77     19.73 o
   6   8   6        9.70       12.83     20.62 o
  -6   9   6        2.02        1.25     23.02 o
  -5   9   6      304.45      315.65     23.62 o
  -4   9   6      821.19      773.65     19.70 o
  -3   9   6     1358.63     1320.45     18.28 o
  -2   9   6     1828.79     1844.77     17.41 o
  -1   9   6      972.78      888.42     17.55 o
   0   9   6     4979.96     5084.34     65.74 o
   1   9   6     4076.07     4235.34     36.85 o
   2   9   6        2.55        2.40     14.95 o
   3   9   6        3.22        4.60     11.93 o
   4   9   6      510.96      516.48     14.34 o
   5   9   6       29.83       27.96     19.15 o
   6   9   6       14.29       19.11     21.28 o
  -6  10   6       46.36       55.43     23.79 o
  -5  10   6        0.99        0.15     20.82 o
  -4  10   6      116.07      145.50     12.41 o
  -3  10   6      473.48      491.10     13.45 o
  -2  10   6      192.69      211.24     12.23 o
  -1  10   6     2319.74     2497.74     52.93 o
   0  10   6        0.02        0.08     16.22 o
   1  10   6       66.14       92.12     16.95 o
   2  10   6       20.84       21.11     15.74 o
   3  10   6       32.19       38.74     12.93 o
   4  10   6     1336.60     1280.05     21.39 o
   5  10   6      247.03      227.17     29.21 o
   6  10   6       11.72       33.30     21.78 o
  -5  11   6       50.39       84.89     29.39 o
  -4  11   6      717.87      753.94     17.09 o
  -3  11   6     1361.46     1450.38     26.24 o
  -2  11   6     2115.80     2051.84     28.66 o
  -1  11   6      517.92      554.79     29.03 o
   0  11   6      623.23      652.02     33.25 o
   1  11   6     1942.29     2043.90     30.58 o
   2  11   6      856.69      896.45     24.21 o
   3  11   6       73.25       77.53     13.71 o
   4  11   6       35.47       58.20     13.99 o
   5  11   6       17.81       18.99     26.66 o
   6  11   6       93.76       88.56     23.08 o
  -5  12   6        2.25        5.96     30.30 o
  -4  12   6      585.10      531.80     16.27 o
  -3  12   6      493.07      484.23     13.85 o
  -2  12   6        1.57        0.00     16.59 o
  -1  12   6      807.81      776.79     27.73 o
   0  12   6      292.83      281.77     20.09 o
   1  12   6      396.69      378.95     21.14 o
   2  12   6       36.12       25.92     17.60 o
   3  12   6      176.55      140.91     14.76 o
   4  12   6       25.43       39.63     14.11 o
   5  12   6        2.78        0.00     27.53 o
  -5  13   6       14.72       20.51     29.31 o
  -4  13   6      451.49      458.81     22.00 o
  -3  13   6       45.46       37.25     10.49 o
  -2  13   6        0.85        3.26     16.84 o
  -1  13   6      100.61       78.92     18.39 o
   0  13   6     1761.16     1858.56     31.48 o
   1  13   6      810.53      800.54     24.97 o
   2  13   6      166.65      175.24     19.48 o
   3  13   6      104.31       74.44     14.54 o
   4  13   6       10.52       21.75     14.27 o
   5  13   6       42.36       66.47     29.01 o
  -5  14   6        5.27       10.96     30.42 o
  -4  14   6       47.96       35.77     18.47 o
  -3  14   6       46.87       63.25     17.09 o
  -2  14   6        2.63        0.00     17.77 o
  -1  14   6      525.15      542.28     25.96 o
   0  14   6      202.74      200.54     20.66 o
   1  14   6      133.58      110.01     19.49 o
   2  14   6        8.73        0.00     18.81 o
   3  14   6        6.10        0.82     18.58 o
   4  14   6       24.13       27.55     15.02 o
   5  14   6        0.00        3.73     28.65 o
  -4  15   6       19.01       10.67     19.39 o
  -3  15   6      271.51      305.94     26.46 o
  -2  15   6      252.90      266.94     20.68 o
  -1  15   6     2820.93     2732.78     71.10 o
   0  15   6      154.34      166.60     22.03 o
   1  15   6      164.63      178.43     21.26 o
   2  15   6        8.07        0.00     19.43 o
   3  15   6        0.12        0.00     19.77 o
   4  15   6      197.40      221.20     17.73 o
   5  15   6       70.34       47.30     20.85 o
  -4  16   6       71.81       53.08     30.75 o
  -3  16   6      797.24      899.33     27.23 o
  -2  16   6      707.72      674.58     31.16 o
  -1  16   6       25.56       29.09     20.26 o
   0  16   6      187.15      235.39     22.78 o
   1  16   6      326.90      310.33     23.09 o
   2  16   6       44.35       42.47     20.05 o
   3  16   6       24.03       24.55     20.12 o
   4  16   6       83.07       90.42     16.94 o
   5  16   6       42.35       38.30     21.77 o
  -4  17   6      254.54      246.12     35.99 o
  -3  17   6        1.26       12.29     18.30 o
  -2  17   6        0.01        0.00     19.86 o
  -1  17   6      703.20      685.77     27.69 o
   0  17   6       30.17       36.11     21.08 o
   1  17   6       16.14       41.59     21.56 o
   2  17   6        6.28        0.00     20.84 o
   3  17   6      189.88      214.60     23.05 o
   4  17   6        2.11        9.71     16.84 o
  -3  18   6       87.60      101.17     20.51 o
  -2  18   6      109.20       91.30     21.53 o
  -1  18   6      288.10      311.48     24.78 o
   0  18   6       52.07       43.87     22.49 o
   1  18   6       14.36        4.80     21.47 o
   2  18   6       27.17       22.73     22.05 o
   3  18   6        7.64        6.42     21.52 o
   4  18   6      543.27      540.88     22.25 o
  -3  19   6       68.47       80.64     21.29 o
  -2  19   6       44.96       69.27     21.87 o
  -1  19   6       47.80       71.07     23.34 o
   0  19   6       14.97        0.00     22.55 o
   1  19   6       81.86       71.14     23.17 o
   2  19   6        0.63        4.87     22.27 o
   3  19   6      301.24      299.99     26.34 o
   4  19   6      118.35      154.36     32.32 o
  -3  20   6       32.35       55.96     21.92 o
  -2  20   6        0.10        0.00     22.20 o
  -1  20   6       91.33      114.61     23.89 o
   0  20   6      453.76      483.30     29.48 o
   1  20   6        5.90       11.03     23.62 o
   2  20   6        0.18        0.00     23.68 o
   3  20   6        1.90        0.00     31.76 o
  -2  21   6        0.10        0.00     33.31 o
  -1  21   6        9.21        7.21     23.49 o
   0  21   6      547.63      585.62     30.95 o
   1  21   6       42.88       43.44     33.78 o
  -7   1   7      250.25      226.97     32.52 o
  -6   1   7      118.15      108.08     14.50 o
  -5   1   7      226.17      206.37     13.77 o
  -4   1   7       99.91       97.86      6.33 o
  -3   1   7      169.18      161.84      5.50 o
  -2   1   7     2870.35     2883.73      7.79 o
  -1   1   7     4125.98     4283.43     16.34 o
   0   1   7       11.21       14.54      4.78 o
   1   1   7       24.01       15.92      3.51 o
   2   1   7     2595.21     2812.68     13.76 o
   3   1   7       62.39       61.16      4.20 o
   4   1   7      208.83      204.96      7.27 o
   5   1   7     1929.19     1844.22     17.51 o
   6   1   7        6.07        3.78     14.34 o
  -7   2   7      188.95      133.94     29.90 o
  -6   2   7       53.36       53.57     13.56 o
  -5   2   7       41.08       34.66     12.74 o
  -4   2   7     1010.30     1069.92      9.21 o
  -3   2   7     3034.70     3124.05     17.58 o
  -2   2   7      177.11      196.57      4.18 o
  -1   2   7       10.73        7.01      3.90 o
   0   2   7     1875.02     1991.73     18.84 o
   1   2   7      582.57      592.01      6.47 o
   2   2   7     3387.37     3753.18     17.69 o
   3   2   7      974.71     1121.20      7.57 o
   4   2   7      163.48      141.75      6.53 o
   5   2   7       67.64       71.72      9.56 o
   6   2   7       11.11       15.63     14.36 o
  -7   3   7       55.31       40.03     28.23 o
  -6   3   7       84.85       87.26     13.76 o
  -5   3   7        1.29        3.71     11.54 o
  -4   3   7        0.98        0.00      4.40 o
  -3   3   7      470.39      495.66      5.92 o
  -2   3   7      115.75      136.72      4.07 o
  -1   3   7     2136.87     2192.21      9.17 o
   0   3   7       86.91       96.44      6.01 o
   1   3   7      622.81      622.38      6.31 o
   2   3   7       89.62       99.51      5.34 o
   3   3   7      624.21      679.63      8.85 o
   4   3   7       26.54       20.60      6.82 o
   5   3   7       66.34       53.40      9.52 o
   6   3   7       39.34       49.38     14.83 o
  -7   4   7       11.73        0.00     26.03 o
  -6   4   7       96.92       93.54     13.95 o
  -5   4   7       97.00       90.88     14.23 o
  -4   4   7      201.78      232.36     10.17 o
  -3   4   7       37.42       41.28      3.39 o
  -2   4   7     1637.69     1679.57     10.34 o
  -1   4   7      473.35      507.94      6.72 o
   0   4   7     2848.06     2932.56     21.48 o
   1   4   7     1752.20     1610.63     16.82 o
   2   4   7       70.75       66.32      6.43 o
   3   4   7     1090.93     1092.64     13.17 o
   4   4   7     2333.77     2380.07     28.19 o
   5   4   7        3.59        0.00     10.03 o
   6   4   7      404.58      412.10     17.79 o
  -7   5   7       31.30       17.75     25.33 o
  -6   5   7       54.73       41.47     15.37 o
  -5   5   7     1440.44     1300.32     22.71 o
  -4   5   7      272.47      316.07     10.84 o
  -3   5   7        7.12        8.13      4.29 o
  -2   5   7      393.78      413.63      5.69 o
  -1   5   7     2177.41     2157.18     15.30 o
   0   5   7      220.55      258.36     12.59 o
   1   5   7      140.00      141.63      7.68 o
   2   5   7       26.57       23.56      6.36 o
   3   5   7       69.04       79.78      6.83 o
   4   5   7       20.96       22.43      7.53 o
   5   5   7      189.06      163.94     12.83 o
   6   5   7        4.63        4.97     14.85 o
  -7   6   7       47.60       14.01     25.71 o
  -6   6   7        9.91       14.49     15.51 o
  -5   6   7      533.98      502.91     18.07 o
  -4   6   7       23.55       17.19      8.12 o
  -3   6   7        4.02        9.10      5.25 o
  -2   6   7      296.85      268.18      7.87 o
  -1   6   7     2413.19     2539.94     21.84 o
   0   6   7     3511.60     3933.64     21.02 o
   1   6   7      364.49      383.94     10.85 o
   2   6   7     1507.07     1492.69     22.85 o
   3   6   7       38.60       38.85      7.23 o
   4   6   7       63.10       61.59      7.96 o
   5   6   7      298.14      322.20     15.52 o
   6   6   7      144.56      128.31     21.57 o
  -6   7   7      174.16      173.80     16.90 o
  -5   7   7      248.47      223.78     21.33 o
  -4   7   7       11.06       13.66      7.03 o
  -3   7   7      867.69      903.37     12.60 o
  -2   7   7     1791.95     1804.22     38.11 o
  -1   7   7      771.06      713.93     14.65 o
   0   7   7     3810.02     3987.12     31.06 o
   1   7   7      103.56       91.63      9.86 o
   2   7   7       38.09       59.43     10.85 o
   3   7   7     1471.75     1549.99     14.06 o
   4   7   7        0.39        0.00      7.94 o
   5   7   7       77.66       72.70     13.63 o
   6   7   7      318.84      339.85     24.19 o
  -6   8   7       85.43       99.09     16.24 o
  -5   8   7      348.34      339.85     16.78 o
  -4   8   7      190.88      198.45      9.52 o
  -3   8   7      429.53      423.14      8.27 o
  -2   8   7      350.13      323.29     15.36 o
  -1   8   7      390.64      385.88      9.79 o
   0   8   7        2.54        2.24     14.95 o
   1   8   7      812.62      872.97     21.02 o
   2   8   7      415.33      397.06     13.90 o
   3   8   7      260.69      263.63     11.48 o
   4   8   7      455.18      464.20     13.87 o
   5   8   7      102.47      110.74     14.18 o
   6   8   7       50.38       91.61     21.99 o
  -6   9   7       12.95        2.71     22.10 o
  -5   9   7      358.83      359.12     24.43 o
  -4   9   7       94.59      109.61      9.27 o
  -3   9   7      222.91      247.54     11.95 o
  -2   9   7      272.15      298.07     16.22 o
  -1   9   7     1484.54     1452.88     39.26 o
   0   9   7       31.15       31.68     16.08 o
   1   9   7       17.06       35.44     15.74 o
   2   9   7        0.17        0.93     15.46 o
   3   9   7      510.37      507.85     16.11 o
   4   9   7       70.38       68.82     11.71 o
   5   9   7       18.64       39.15     19.11 o
   6   9   7       33.98       21.78     20.71 o
  -6  10   7       44.42       44.58     22.98 o
  -5  10   7        0.46        5.01     21.39 o
  -4  10   7     1432.96     1297.67     18.92 o
  -3  10   7      295.50      264.75     12.19 o
  -2  10   7      665.82      670.98     12.57 o
  -1  10   7      625.83      644.17     20.63 o
   0  10   7      443.82      454.31     19.92 o
   1  10   7        0.00       11.87     16.54 o
   2  10   7      523.99      507.72     20.70 o
   3  10   7     2407.19     2387.75     25.86 o
   4  10   7       52.70       58.82     13.30 o
   5  10   7        7.04       12.90     19.15 o
   6  10   7       28.02       31.59     26.10 o
  -5  11   7       68.02       89.74     29.78 o
  -4  11   7      114.57      103.64     10.43 o
  -3  11   7     2325.34     2251.00     40.86 o
  -2  11   7     1266.05     1262.91     40.41 o
  -1  11   7       25.59       17.20     16.09 o
   0  11   7      135.39      163.11     18.12 o
   1  11   7     2616.68     2723.22     68.90 o
   2  11   7      844.30      852.43     45.31 o
   3  11   7      144.06      140.59     14.24 o
   4  11   7      165.68      157.94     14.72 o
   5  11   7       31.22       18.50     26.85 o
   6  11   7      103.37      105.34     22.95 o
  -5  12   7       16.77       24.00     30.01 o
  -4  12   7      244.37      328.13     15.30 o
  -3  12   7      185.19      162.60     12.10 o
  -2  12   7      440.94      417.98     20.10 o
  -1  12   7      281.74      279.94     19.29 o
   0  12   7       12.87        4.47     17.77 o
   1  12   7      335.99      331.37     21.27 o
   2  12   7       87.00       70.28     18.50 o
   3  12   7     1807.10     1739.21     30.67 o
   4  12   7      276.30      258.90     16.17 o
   5  12   7       13.34       17.55     27.42 o
  -5  13   7       57.78       66.83     30.63 o
  -4  13   7     1339.92     1332.27     41.93 o
  -3  13   7      419.60      426.01     14.20 o
  -2  13   7     1692.02     1695.22     43.57 o
  -1  13   7       85.35      104.36     24.65 o
   0  13   7        0.62        0.00     18.38 o
   1  13   7       56.36       50.52     23.76 o
   2  13   7      152.11      174.47     20.23 o
   3  13   7        8.29       13.98     14.38 o
   4  13   7       66.31       67.50     15.20 o
   5  13   7      338.00      362.96     33.23 o
  -5  14   7        5.29        0.00     30.28 o
  -4  14   7      259.17      234.83     20.69 o
  -3  14   7     1490.83     1465.01     29.50 o
  -2  14   7        0.28        4.34     17.58 o
  -1  14   7      862.69      843.03     26.08 o
   0  14   7       42.10       62.50     19.60 o
   1  14   7       56.33       63.40     19.32 o
   2  14   7       92.50       62.65     19.72 o
   3  14   7     1329.87     1304.09     24.21 o
   4  14   7      598.70      660.17     20.80 o
   5  14   7       87.19       85.05     29.76 o
  -4  15   7      391.54      326.12     23.01 o
  -3  15   7       37.41       35.54     18.71 o
  -2  15   7       25.35       39.77     18.98 o
  -1  15   7      140.60      175.16     21.01 o
   0  15   7       13.46        3.39     19.39 o
   1  15   7       91.85       70.81     19.91 o
   2  15   7     1299.56     1349.42     31.46 o
   3  15   7      243.89      199.58     17.09 o
   4  15   7      878.35      875.45     23.07 o
   5  15   7       49.00       44.41     29.79 o
  -4  16   7      318.28      326.73     23.69 o
  -3  16   7       29.40       25.35     18.61 o
  -2  16   7       24.92       26.12     19.79 o
  -1  16   7       22.50       32.84     20.11 o
   0  16   7      396.29      370.04     24.04 o
   1  16   7      740.42      711.92     27.47 o
   2  16   7      220.85      222.15     22.91 o
   3  16   7       57.68       62.28     20.61 o
   4  16   7        0.00        0.00     16.15 o
   5  16   7       55.87       84.10     31.21 o
  -4  17   7        0.88        7.08     20.64 o
  -3  17   7       42.93       31.42     19.58 o
  -2  17   7       50.06       54.78     20.37 o
  -1  17   7       12.25        2.03     21.24 o
   0  17   7        0.19        9.84     21.18 o
   1  17   7       27.13       10.83     21.09 o
   2  17   7        6.42        2.34     20.44 o
   3  17   7       17.88       17.24     21.26 o
   4  17   7       14.29        3.09     16.79 o
  -4  18   7        3.06        0.00     28.93 o
  -3  18   7       19.70       23.40     20.02 o
  -2  18   7      107.31      140.99     22.09 o
  -1  18   7      160.10      171.84     23.29 o
   0  18   7      193.12      182.47     29.18 o
   1  18   7        4.52        7.18     21.96 o
   2  18   7      219.85      211.70     24.89 o
   3  18   7       76.39       83.02     22.19 o
   4  18   7       24.83       32.55     17.47 o
  -3  19   7       14.18        0.00     20.87 o
  -2  19   7        1.94        0.00     21.26 o
  -1  19   7       45.42       23.16     22.33 o
   0  19   7       22.37       25.35     22.59 o
   1  19   7        6.47        4.17     22.97 o
   2  19   7        3.09        0.00     22.50 o
   3  19   7       30.50       38.99     23.60 o
   4  19   7      343.78      360.93     37.41 o
  -3  20   7        2.60       14.36     22.06 o
  -2  20   7       10.55       13.12     21.79 o
  -1  20   7        1.72        0.00     22.97 o
   0  20   7      217.20      242.24     26.23 o
   1  20   7       76.89       59.01     24.76 o
   2  20   7       60.03      109.72     25.05 o
  -2  21   7       56.69       63.57     33.88 o
  -1  21   7      120.37      115.62     35.95 o
   0  21   7        2.38       10.84     25.10 o
  -6   0   8      635.07      646.16     26.26 o
  -5   0   8       74.10       77.35     18.10 o
  -4   0   8     1780.09     1771.31     27.70 o
  -3   0   8     2225.48     2119.98     18.80 o
  -2   0   8    17689.23    17863.00     54.21 o
  -1   0   8     1071.65     1029.75     10.75 o
   0   0   8     5078.28     5185.14     24.29 o
   1   0   8     4706.63     4425.23     24.11 o
   2   0   8      362.92      358.91      7.29 o
   3   0   8       23.30       26.04      6.17 o
   4   0   8      598.85      537.13     11.24 o
   5   0   8      129.77      137.91     14.99 o
   6   0   8      155.40      186.89     22.35 o
  -7   1   8        0.42        0.00     26.42 o
  -6   1   8       73.20       88.03     14.37 o
  -5   1   8       56.50       59.45     12.59 o
  -4   1   8       22.45       23.10      6.94 o
  -3   1   8      928.61      850.75      6.95 o
  -2   1   8      322.71      332.91      4.41 o
  -1   1   8        0.34        4.43      3.18 o
   0   1   8     3932.19     3788.26     26.72 o
   1   1   8     1590.21     1727.30      9.59 o
   2   1   8     4166.21     4359.59     17.05 o
   3   1   8       12.45       22.19      4.41 o
   4   1   8      322.28      322.85      7.03 o
   5   1   8      165.19      169.62     11.53 o
   6   1   8       34.11       30.48     14.83 o
  -7   2   8        6.62       11.80     26.01 o
  -6   2   8      384.44      385.69     19.70 o
  -5   2   8        3.24       10.40     12.36 o
  -4   2   8     1832.38     1817.25     12.97 o
  -3   2   8     1783.99     1772.70     13.31 o
  -2   2   8     3897.30     3928.07     15.39 o
  -1   2   8     2390.37     2532.78     20.13 o
   0   2   8       23.85       27.35      4.62 o
   1   2   8     2709.29     2624.54     10.51 o
   2   2   8      406.58      390.48      5.22 o
   3   2   8      861.13      885.34      7.50 o
   4   2   8       92.38       74.06      6.58 o
   5   2   8      434.71      424.98     11.86 o
   6   2   8       18.52       17.07     14.60 o
  -7   3   8       92.62      103.84     26.95 o
  -6   3   8      217.22      202.05     14.86 o
  -5   3   8      785.88      740.16     19.99 o
  -4   3   8      134.75      124.70      7.42 o
  -3   3   8     3496.95     3518.04     22.49 o
  -2   3   8     1431.77     1383.41      8.70 o
  -1   3   8     3078.98     3158.56     10.76 o
   0   3   8     3586.11     3594.94     26.44 o
   1   3   8      654.50      722.34      6.71 o
   2   3   8      291.59      257.76      5.87 o
   3   3   8      295.27      335.48      6.74 o
   4   3   8      148.93      137.48      7.54 o
   5   3   8       64.24       62.40      9.86 o
   6   3   8      368.03      362.46     17.51 o
  -7   4   8      132.99      155.97     28.10 o
  -6   4   8      181.76      198.79     14.65 o
  -5   4   8      181.91      179.30     15.05 o
  -4   4   8       11.89       25.66      8.22 o
  -3   4   8        9.47        7.87      3.87 o
  -2   4   8     1180.48     1198.23      7.82 o
  -1   4   8     3543.02     3640.81     17.24 o
   0   4   8     6326.59     6270.95     70.21 o
   1   4   8     2227.99     2158.12     10.29 o
   2   4   8       28.65       23.42      6.42 o
   3   4   8      128.37      117.87      6.43 o
   4   4   8       63.60       58.98      7.70 o
   5   4   8       46.68       42.29      9.78 o
   6   4   8       28.09       50.43     14.80 o
  -7   5   8       33.12        6.22     26.02 o
  -6   5   8      136.70      115.48     13.94 o
  -5   5   8       87.76      123.62     14.72 o
  -4   5   8      124.36      109.16      7.13 o
  -3   5   8        0.36        2.20      4.39 o
  -2   5   8      317.32      368.02      6.74 o
  -1   5   8      854.50      910.11     11.82 o
   0   5   8      759.40      885.41     15.89 o
   1   5   8      215.37      195.36      9.17 o
   2   5   8      494.21      520.06      8.95 o
   3   5   8       75.94       78.12      7.04 o
   4   5   8      443.67      445.17     10.33 o
   5   5   8        2.87        1.57     13.36 o
   6   5   8      115.34      100.67     17.78 o
  -6   6   8        2.24        0.00     15.01 o
  -5   6   8        2.05        2.81     13.67 o
  -4   6   8        0.08        3.10      6.89 o
  -3   6   8        1.30        1.69      5.27 o
  -2   6   8      921.88     1000.54     18.58 o
  -1   6   8      498.35      607.57     13.77 o
   0   6   8     6948.43     7421.13     43.20 o
   1   6   8      424.50      381.67     10.98 o
   2   6   8     1130.73     1115.18     13.39 o
   3   6   8      151.25      155.15      7.91 o
   4   6   8       79.68       66.96      8.47 o
   5   6   8      121.99      135.99     14.41 o
   6   6   8       16.29        1.76     16.97 o
  -6   7   8        4.14        1.07     14.83 o
  -5   7   8      445.93      386.97     16.97 o
  -4   7   8     1904.70     1930.15     14.83 o
  -3   7   8       35.52       46.77      6.70 o
  -2   7   8      278.39      297.60     14.90 o
  -1   7   8     7641.63     8145.20     44.48 o
   0   7   8       96.84       70.61      8.25 o
   1   7   8      495.40      495.51     14.67 o
   2   7   8      886.43      873.90     18.16 o
   3   7   8      313.22      333.67     11.31 o
   4   7   8        3.09        0.00      8.28 o
   5   7   8      399.15      416.93     16.98 o
   6   7   8       74.10       42.83     20.61 o
  -6   8   8      612.29      575.58     20.47 o
  -5   8   8       38.38       36.75     14.13 o
  -4   8   8       22.99       21.90      8.64 o
  -3   8   8        3.79        2.37      9.28 o
  -2   8   8      207.32      194.26     14.75 o
  -1   8   8     1369.48     1177.32     43.89 o
   0   8   8      221.66      249.47      9.26 o
   1   8   8        1.22        3.70      4.56 o
   2   8   8       61.63       67.64     11.62 o
   3   8   8      170.78      175.16     11.26 o
   4   8   8      139.15      131.43     11.90 o
   5   8   8       25.51       21.00     13.69 o
   6   8   8      159.24      176.80     22.68 o
  -6   9   8        5.43       16.03     21.93 o
  -5   9   8        4.16       10.10     20.43 o
  -4   9   8        0.00        3.43      9.12 o
  -3   9   8      958.34      936.84     16.13 o
  -2   9   8       45.37       43.54     14.16 o
  -1   9   8      301.63      303.37      8.36 o
   0   9   8      323.08      367.88     18.76 o
   1   9   8       29.41       25.52     16.14 o
   2   9   8      330.23      306.65     18.55 o
   3   9   8       48.16       31.32     12.84 o
   4   9   8       15.77       20.48     11.59 o
   5   9   8      330.27      301.80     16.82 o
   6   9   8       33.63       42.06     20.88 o
  -6  10   8       59.59       71.20     24.16 o
  -5  10   8      193.23      160.46     31.61 o
  -4  10   8       97.53       99.32     10.26 o
  -3  10   8      221.06      191.03     12.24 o
  -2  10   8     2392.57     2427.69     30.19 o
  -1  10   8       14.79        2.92     15.74 o
   0  10   8        6.89        0.68     16.87 o
   1  10   8      124.04      122.52     17.80 o
   2  10   8     2933.94     2969.76     36.02 o
   3  10   8      723.88      739.13     27.23 o
   4  10   8        8.31       15.47     13.40 o
   5  10   8      296.62      323.17     22.61 o
   6  10   8      168.70      203.81     23.77 o
  -5  11   8       91.04      113.55     31.00 o
  -4  11   8      208.72      194.66     11.37 o
  -3  11   8      101.80       91.56     11.67 o
  -2  11   8      728.84      663.05     21.46 o
  -1  11   8       25.18       26.14     16.77 o
   0  11   8     1981.32     1984.00     30.90 o
   1  11   8        1.12        0.00     17.44 o
   2  11   8       77.02       70.76     18.08 o
   3  11   8      447.41      420.03     16.61 o
   4  11   8       16.65       17.68     13.19 o
   5  11   8       76.59      101.40     28.56 o
   6  11   8       20.73        1.22     29.39 o
  -5  12   8      249.90      256.87     33.33 o
  -4  12   8      337.26      331.98     12.53 o
  -3  12   8        0.85        0.00     10.91 o
  -2  12   8     4566.36     4622.91     42.84 o
  -1  12   8     1081.75     1129.34     32.57 o
   0  12   8      113.31      139.18     19.44 o
   1  12   8       19.08       14.35     18.54 o
   2  12   8       42.61       43.37     18.02 o
   3  12   8      973.55      951.15     33.78 o
   4  12   8       60.97       70.77     14.61 o
   5  12   8      408.57      418.54     33.36 o
  -5  13   8       74.20       62.13     30.70 o
  -4  13   8      165.56      170.39     19.70 o
  -3  13   8      558.03      486.85     18.44 o
  -2  13   8      122.64      118.81     18.21 o
  -1  13   8     1752.84     1803.77     32.45 o
   0  13   8      971.38      913.07     26.43 o
   1  13   8      308.86      284.84     28.30 o
   2  13   8      367.75      356.13     26.96 o
   3  13   8      933.72      924.23     21.37 o
   4  13   8       68.78       86.55     15.47 o
   5  13   8      101.85      108.84     28.87 o
  -5  14   8      104.07       88.48     32.29 o
  -4  14   8      200.83      237.75     20.90 o
  -3  14   8      263.97      258.66     19.60 o
  -2  14   8        1.07        1.37     17.75 o
  -1  14   8     1046.52     1106.09     28.25 o
   0  14   8      714.72      683.87     38.10 o
   1  14   8        3.50        9.32     19.30 o
   2  14   8        4.25        5.69     19.27 o
   3  14   8      587.48      560.76     19.66 o
   4  14   8       46.51       49.67     15.95 o
   5  14   8      137.71      154.01     30.40 o
  -4  15   8        0.04       12.51     19.66 o
  -3  15   8      371.78      337.62     27.33 o
  -2  15   8      486.11      436.66     36.15 o
  -1  15   8      261.99      214.60     21.82 o
   0  15   8      398.02      377.19     23.69 o
   1  15   8       83.10       64.78     20.34 o
   2  15   8      106.40       76.92     20.96 o
   3  15   8      141.89      158.26     16.93 o
   4  15   8       22.03       29.17     16.25 o
   5  15   8       29.88        9.62     29.28 o
  -4  16   8       40.76       34.52     20.38 o
  -3  16   8      500.35      508.80     24.30 o
  -2  16   8      318.98      323.03     22.93 o
  -1  16   8      769.25      676.34     27.02 o
   0  16   8        0.00        0.00     20.36 o
   1  16   8       54.46       62.21     21.04 o
   2  16   8       27.97       18.10     20.90 o
   3  16   8        1.46        2.79     16.01 o
   4  16   8       90.18      116.13     17.44 o
   5  16   8       12.60       25.96     30.53 o
  -4  17   8      117.57      110.17     28.35 o
  -3  17   8        0.09        4.58     19.12 o
  -2  17   8       12.96        8.98     20.36 o
  -1  17   8      583.92      569.83     26.91 o
   0  17   8      119.10      131.58     22.32 o
   1  17   8      122.26       96.14     22.28 o
   2  17   8      155.95      108.45     22.79 o
   3  17   8      139.31      137.85     22.67 o
   4  17   8       77.24       85.05     17.71 o
  -4  18   8       24.86       26.92     28.53 o
  -3  18   8      205.62      201.79     22.64 o
  -2  18   8      224.22      255.05     23.95 o
  -1  18   8      339.56      330.42     25.03 o
   0  18   8      211.19      207.00     24.22 o
   1  18   8       52.12       28.06     22.01 o
   2  18   8      100.93       94.01     23.04 o
   3  18   8      106.30      116.55     23.37 o
   4  18   8      121.80      170.80     19.25 o
  -4  19   8        0.00        0.00     29.27 o
  -3  19   8      227.49      283.37     24.67 o
  -2  19   8        0.40        0.00     21.52 o
  -1  19   8        2.99        2.47     21.87 o
   0  19   8        0.57        0.59     22.62 o
   1  19   8       14.29       24.16     22.81 o
   2  19   8      109.80      118.59     24.19 o
   3  19   8       86.44       69.47     23.81 o
  -3  20   8        2.82       13.92     22.12 o
  -2  20   8       31.14       47.54     23.00 o
  -1  20   8       65.30       64.94     24.11 o
   0  20   8        0.15        0.00     23.80 o
   1  20   8       54.81       83.64     24.76 o
   2  20   8       24.38       27.12     32.56 o
  -3  21   8      120.69       93.78     33.93 o
  -2  21   8       24.57       35.15     33.77 o
  -1  21   8        9.21        0.00     34.19 o
   0  21   8       36.25       83.54     37.66 o
  -7   1   9       18.47        0.00     26.28 o
  -6   1   9      401.91      371.34     16.88 o
  -5   1   9       53.17       54.42     12.78 o
  -4   1   9      163.01      155.08      8.00 o
  -3   1   9      533.39      531.60      9.20 o
  -2   1   9      647.61      649.51      5.90 o
  -1   1   9      550.26      538.38      7.80 o
   0   1   9      203.56      204.50      6.57 o
   1   1   9     3417.48     3534.23     13.27 o
   2   1   9       89.69       77.42      4.29 o
   3   1   9      532.09      556.08      6.03 o
   4   1   9      847.54      814.15      8.61 o
   5   1   9        2.44       16.12     10.01 o
   6   1   9        4.93        0.00     14.54 o
  -7   2   9        0.05        0.00     24.62 o
  -6   2   9       12.66        9.06     16.17 o
  -5   2   9        3.15        1.19     12.40 o
  -4   2   9       77.21       72.52      7.09 o
  -3   2   9     1771.40     1703.34     15.61 o
  -2   2   9       33.79       30.98      4.07 o
  -1   2   9        0.03        0.83      4.16 o
   0   2   9      667.59      645.30      8.43 o
   1   2   9      799.36      901.00      6.52 o
   2   2   9     1110.86     1187.44      7.59 o
   3   2   9       75.99       57.79      4.97 o
   4   2   9      725.84      766.12      9.68 o
   5   2   9       62.52       70.84     10.20 o
   6   2   9       11.04       17.31     14.90 o
  -7   3   9       27.94        4.21     25.67 o
  -6   3   9       25.10       28.14     13.32 o
  -5   3   9        0.03       11.08     14.81 o
  -4   3   9      458.06      479.76     13.70 o
  -3   3   9      125.51      127.39      3.71 o
  -2   3   9       21.50       15.46      4.76 o
  -1   3   9      184.38      173.04      5.54 o
   0   3   9     1704.81     1606.74     15.63 o
   1   3   9      297.37      269.32      5.30 o
   2   3   9     1913.12     2022.35     18.00 o
   3   3   9       25.10       29.12      5.17 o
   4   3   9      881.51      889.68     10.89 o
   5   3   9      139.78      122.39     10.81 o
   6   3   9       33.98       42.33     16.86 o
  -7   4   9       56.52       48.77     26.65 o
  -6   4   9      185.58      183.98     14.42 o
  -5   4   9     1497.91     1516.57     23.51 o
  -4   4   9     1034.76     1025.38     12.02 o
  -3   4   9      130.75      146.12      4.85 o
  -2   4   9     1317.72     1427.30      9.39 o
  -1   4   9      152.17      165.41      5.77 o
   0   4   9      954.83      991.66     20.63 o
   1   4   9     2202.80     2294.17     19.33 o
   2   4   9     5281.46     5345.00     21.16 o
   3   4   9        3.57        4.02      5.85 o
   4   4   9       61.66       51.72      7.90 o
   5   4   9      607.13      607.54     16.57 o
   6   4   9      674.90      679.44     19.73 o
  -6   5   9        8.17        9.62     13.11 o
  -5   5   9       27.44       65.37     13.82 o
  -4   5   9        4.51        6.96      6.60 o
  -3   5   9       90.36       83.90      5.10 o
  -2   5   9      718.79      671.18      7.47 o
  -1   5   9      459.59      431.01     10.67 o
   0   5   9      319.26      368.95     24.27 o
   1   5   9      825.47      899.67     12.21 o
   2   5   9      152.79      180.65      9.02 o
   3   5   9       67.65       73.18      7.26 o
   4   5   9      586.52      633.88     11.39 o
   5   5   9       41.10       37.93     11.99 o
   6   5   9       53.02       49.69     17.08 o
  -6   6   9        8.45       10.22     14.99 o
  -5   6   9       33.33       25.65     13.58 o
  -4   6   9      570.65      595.40     10.07 o
  -3   6   9      270.24      256.08      6.61 o
  -2   6   9      167.23      147.06      8.32 o
  -1   6   9       81.58       97.82      8.75 o
   0   6   9     2394.84     2529.33     17.46 o
   1   6   9       22.23       29.34      8.60 o
   2   6   9       15.56        3.82      8.22 o
   3   6   9      166.99      171.00      8.24 o
   4   6   9     1930.10     1923.91     17.21 o
   5   6   9        0.06        5.29     13.64 o
   6   6   9       36.98       33.49     17.39 o
  -6   7   9        7.20        0.00     14.73 o
  -5   7   9      125.69      123.68     14.12 o
  -4   7   9      145.91      138.76      8.13 o
  -3   7   9     2204.87     2173.93     23.88 o
  -2   7   9      100.61      114.27     13.49 o
  -1   7   9     2507.57     2660.86     24.88 o
   0   7   9       22.36       20.75      8.32 o
   1   7   9       65.27       83.17      9.67 o
   2   7   9     1668.66     1696.69     19.28 o
   3   7   9       82.91       81.83     10.34 o
   4   7   9      161.05      156.26      9.52 o
   5   7   9       21.05       20.66     14.00 o
   6   7   9      162.26      147.44     18.11 o
  -6   8   9        0.00        1.49     21.40 o
  -5   8   9        0.27        0.00     13.53 o
  -4   8   9       27.35       29.68      8.59 o
  -3   8   9      380.39      436.30     11.93 o
  -2   8   9      432.32      456.12     16.98 o
  -1   8   9       18.23       19.03     14.86 o
   0   8   9      290.86      260.70      9.85 o
   1   8   9      403.63      413.66      8.68 o
   2   8   9        9.05       16.57     11.33 o
   3   8   9       62.14       58.56     10.45 o
   4   8   9      178.49      177.44     12.06 o
   5   8   9      394.36      378.27     17.13 o
   6   8   9      138.64      135.61     18.39 o
  -6   9   9       17.50       22.34     26.09 o
  -5   9   9        0.06        4.06     19.75 o
  -4   9   9       20.10       14.57      9.47 o
  -3   9   9      258.78      239.06     12.52 o
  -2   9   9      113.27       99.29     15.42 o
  -1   9   9     2983.13     3010.07     58.85 o
   0   9   9     3529.83     3606.64     36.03 o
   1   9   9       74.30       66.77      5.31 o
   2   9   9      686.00      687.28     16.21 o
   3   9   9       60.94       62.87     13.00 o
   4   9   9      141.40      147.56     12.53 o
   5   9   9      198.11      187.63     15.94 o
   6   9   9        5.58       13.71     20.47 o
  -6  10   9      135.83      150.85     25.55 o
  -5  10   9       11.12       23.60     29.54 o
  -4  10   9       19.20       37.67     10.26 o
  -3  10   9       35.94       18.85     11.32 o
  -2  10   9      324.64      314.54     18.24 o
  -1  10   9      354.57      309.69     23.37 o
   0  10   9      409.73      382.46     20.36 o
   1  10   9      118.20      100.82     18.19 o
   2  10   9       77.07       92.76     18.08 o
   3  10   9      678.13      743.45     18.10 o
   4  10   9      273.59      294.73     15.72 o
   5  10   9        7.80       16.21     14.39 o
   6  10   9       18.14       41.87     21.47 o
  -5  11   9      382.17      384.89     34.97 o
  -4  11   9       18.55       14.52     10.07 o
  -3  11   9       15.48       11.62     10.86 o
  -2  11   9      612.61      564.36     21.54 o
  -1  11   9      135.66      140.61     11.55 o
   0  11   9      223.37      226.84     19.76 o
   1  11   9       16.00       27.69     17.80 o
   2  11   9        4.20        2.20     17.58 o
   3  11   9     1894.84     1887.17     24.93 o
   4  11   9     1010.06      908.28     20.59 o
   5  11   9       83.93       90.51     27.45 o
   6  11   9       42.81       45.78     30.03 o
  -5  12   9        6.91        0.00     29.78 o
  -4  12   9      651.54      618.89     14.78 o
  -3  12   9       91.93       72.85     11.73 o
  -2  12   9       13.71        0.00     16.71 o
  -1  12   9        4.04       10.74     17.59 o
   0  12   9      992.85     1026.39     32.32 o
   1  12   9       48.71       35.96     18.60 o
   2  12   9      679.99      658.74     33.47 o
   3  12   9      146.59      158.09     15.17 o
   4  12   9        0.05        9.34     14.51 o
   5  12   9      220.86      229.16     30.57 o
  -5  13   9      208.42      180.31     33.23 o
  -4  13   9      813.77      737.65     20.73 o
  -3  13   9      409.15      383.11     14.67 o
  -2  13   9       15.45       22.74     17.21 o
  -1  13   9       74.83       72.93     18.86 o
   0  13   9      129.56      120.30     19.93 o
   1  13   9      935.73      873.39     26.61 o
   2  13   9     1200.38     1259.62     77.73 o
   3  13   9       56.89       46.44     14.94 o
   4  13   9      533.69      508.43     19.02 o
   5  13   9       36.75       36.65     28.03 o
  -5  14   9      393.94      404.41     38.12 o
  -4  14   9       79.27       99.62     19.72 o
  -3  14   9      644.19      633.35     23.67 o
  -2  14   9      361.88      352.97     26.14 o
  -1  14   9      151.65      161.65     20.26 o
   0  14   9     1210.05     1078.71     28.74 o
   1  14   9       71.42       68.34     20.15 o
   2  14   9      601.53      549.49     39.35 o
   3  14   9      246.50      228.92     16.92 o
   4  14   9       30.50       26.08     15.80 o
   5  14   9       94.31       54.07     28.14 o
  -4  15   9      244.79      230.50     22.25 o
  -3  15   9      133.16      142.72     20.00 o
  -2  15   9      739.54      774.94     26.47 o
  -1  15   9      270.71      263.22     22.29 o
   0  15   9      422.86      404.23     23.96 o
   1  15   9        0.01        3.95     20.19 o
   2  15   9      310.24      333.99     24.01 o
   3  15   9       37.71       12.24     15.25 o
   4  15   9      108.59      101.50     16.81 o
   5  15   9       88.32       66.70     29.49 o
  -4  16   9        0.40       11.31     21.10 o
  -3  16   9        7.31       25.84     19.31 o
  -2  16   9      118.65       90.86     21.03 o
  -1  16   9       18.71       19.74     20.73 o
   0  16   9       84.51       99.68     22.11 o
   1  16   9       11.77        7.28     20.69 o
   2  16   9      393.73      464.66     26.13 o
   3  16   9       49.22       46.94     16.26 o
   4  16   9      699.53      701.19     22.76 o
   5  16   9       41.75       29.25     29.23 o
  -4  17   9       18.83       19.78     28.11 o
  -3  17   9      321.49      342.29     23.05 o
  -2  17   9      391.55      391.70     24.86 o
  -1  17   9      512.59      498.59     26.24 o
   0  17   9        1.57        0.00     21.65 o
   1  17   9      383.87      370.26     37.76 o
   2  17   9      160.05      178.57     23.81 o
   3  17   9        0.01        0.00     16.22 o
   4  17   9       60.70       80.29     17.87 o
  -4  18   9       27.55       44.18     29.59 o
  -3  18   9      235.86      269.02     23.72 o
  -2  18   9       98.82       99.41     22.46 o
  -1  18   9      372.44      367.69     25.42 o
   0  18   9        2.00        5.69     21.62 o
   1  18   9       36.11       54.25     29.54 o
   2  18   9      169.58      192.78     24.83 o
   3  18   9        6.70        2.81     17.39 o
   4  18   9      259.70      264.31     55.30 o
  -4  19   9       97.12      110.00     32.98 o
  -3  19   9      130.22      119.89     23.01 o
  -2  19   9      166.19      163.23     23.65 o
  -1  19   9       86.01       84.77     23.51 o
   0  19   9        9.82       11.26     22.51 o
   1  19   9        8.43       14.86     23.00 o
   2  19   9       27.90       31.70     23.79 o
   3  19   9       66.68       58.45     21.14 o
  -3  20   9      166.64      198.57     35.16 o
  -2  20   9      281.59      272.84     26.11 o
  -1  20   9       89.90       95.97     24.58 o
   0  20   9      279.96      259.90     27.33 o
   1  20   9      130.76      165.90     25.65 o
   3  20   9       12.02        0.00     28.67 o
  -2  21   9        0.62       15.66     34.48 o
  -1  21   9       71.97       85.93     36.27 o
  -6   0  10     1463.63     1474.69     33.66 o
  -5   0  10     1092.41     1056.77     31.55 o
  -4   0  10     1066.56     1074.80     18.10 o
  -3   0  10     6928.96     6992.05     27.81 o
  -2   0  10     3855.26     3685.32     23.59 o
  -1   0  10     9232.99     9178.14     79.70 o
   0   0  10     1161.05      882.67     55.76 o
   1   0  10    13377.79    14004.86     44.57 o
   2   0  10       14.82        4.62      6.53 o
   3   0  10        0.05        6.14      8.71 o
   4   0  10     1599.03     1578.68     21.00 o
   5   0  10      288.03      291.16     16.67 o
   6   0  10      108.14      101.53     22.41 o
  -7   1  10        1.73        7.59     25.38 o
  -6   1  10      145.45      165.21     15.54 o
  -5   1  10       82.89       74.77     13.16 o
  -4   1  10     1025.53      916.75     10.97 o
  -3   1  10       74.19       60.76      4.34 o
  -2   1  10        5.92        0.25      4.30 o
  -1   1  10        2.56        2.31      3.86 o
   0   1  10     1141.56     1183.20     10.16 o
   1   1  10     4494.90     4274.83     22.19 o
   2   1  10      588.69      558.46      7.03 o
   3   1  10       31.66       26.85      5.25 o
   4   1  10        2.92        5.00      6.13 o
   5   1  10     2839.26     2880.38     26.42 o
   6   1  10       62.05       66.22     15.15 o
  -7   2  10      120.03      126.14     27.68 o
  -6   2  10       82.80       83.11     16.94 o
  -5   2  10     1616.24     1647.04     22.04 o
  -4   2  10      239.20      228.72      8.16 o
  -3   2  10      702.27      669.24      7.48 o
  -2   2  10     1661.23     1721.53      9.05 o
  -1   2  10      165.45      155.16      4.54 o
   0   2  10     1042.00     1014.47     12.99 o
   1   2  10     1138.25     1135.59      8.86 o
   2   2  10        7.68        8.49      4.76 o
   3   2  10       18.65       15.65      5.04 o
   4   2  10       94.06       87.55      7.24 o
   5   2  10      423.07      410.94     13.99 o
   6   2  10       51.90       58.27     14.77 o
  -7   3  10       10.35       13.18     25.50 o
  -6   3  10      548.81      512.63     17.07 o
  -5   3  10     1825.54     1874.55     26.70 o
  -4   3  10        2.53        0.00      4.79 o
  -3   3  10      394.21      385.83      5.01 o
  -2   3  10       14.31       30.63      4.88 o
  -1   3  10     1156.15     1245.83      9.30 o
   0   3  10     2741.15     2912.85     19.75 o
   1   3  10       26.27       32.36      4.97 o
   2   3  10     2306.50     2533.04     16.97 o
   3   3  10      304.04      345.20      6.88 o
   4   3  10      527.68      498.43      9.28 o
   5   3  10      551.99      511.95     12.92 o
   6   3  10      185.32      228.38     19.06 o
  -6   4  10       12.98       10.58     12.95 o
  -5   4  10        0.09       15.67     11.97 o
  -4   4  10      356.75      356.12      7.68 o
  -3   4  10        3.46        5.29      4.60 o
  -2   4  10       41.42       25.79      5.74 o
  -1   4  10      566.78      603.39      7.35 o
   0   4  10     1409.74     1524.62     16.31 o
   1   4  10     1322.01     1321.83     15.64 o
   2   4  10       57.22       58.03      6.05 o
   3   4  10      184.52      198.07      7.21 o
   4   4  10      111.03       96.77      8.46 o
   5   4  10       40.77       53.06     11.21 o
   6   4  10      132.14      133.92     17.62 o
  -6   5  10        0.86        0.00     12.73 o
  -5   5  10       93.62      107.00     13.99 o
  -4   5  10       58.97       56.45      7.12 o
  -3   5  10      586.47      614.11      7.74 o
  -2   5  10       15.52        9.29      4.57 o
  -1   5  10       56.78       62.68      6.36 o
   0   5  10      370.74      323.05     14.27 o
   1   5  10     5897.38     5941.83     58.60 o
   2   5  10       25.77       33.12      7.98 o
   3   5  10      544.34      527.73     13.95 o
   4   5  10        2.19        0.00      7.92 o
   5   5  10       99.46      114.22     12.77 o
   6   5  10        8.83        9.38     16.41 o
  -6   6  10       13.62        3.80     13.16 o
  -5   6  10      371.28      379.15     17.81 o
  -4   6  10      627.19      625.00     10.29 o
  -3   6  10      632.13      646.64     10.23 o
  -2   6  10       34.73       34.85      8.94 o
  -1   6  10       67.26       48.65      8.88 o
   0   6  10     1944.95     2047.29     21.91 o
   1   6  10     1527.85     1392.56     12.09 o
   2   6  10      505.70      473.47     13.04 o
   3   6  10      160.47      152.05     10.79 o
   4   6  10       55.89       64.68      8.80 o
   5   6  10       38.32       24.60     12.02 o
   6   6  10      787.75      821.19     23.78 o
  -6   7  10       58.65       73.05     21.55 o
  -5   7  10        4.19        3.35     12.86 o
  -4   7  10      271.43      256.78      8.75 o
  -3   7  10      115.15      127.69      8.04 o
  -2   7  10      508.70      582.47     18.19 o
  -1   7  10        9.39        9.33      9.94 o
   0   7  10      468.80      476.31     12.00 o
   1   7  10     2126.47     2109.57     28.83 o
   2   7  10      159.21      175.62     11.58 o
   3   7  10     1326.93     1291.07     26.35 o
   4   7  10        0.00        1.88      8.61 o
   5   7  10      227.58      210.72     13.80 o
   6   7  10        1.32       17.65     16.84 o
  -6   8  10       35.45       33.88     21.94 o
  -5   8  10       51.83       45.04     19.72 o
  -4   8  10      137.34      159.96      9.68 o
  -3   8  10     2299.93     2287.45     37.31 o
  -2   8  10      398.00      396.82     33.38 o
  -1   8  10      651.67      656.22     14.40 o
   0   8  10     4604.26     4879.63     51.90 o
   1   8  10      211.08      211.27     11.18 o
   2   8  10      769.61      805.61     16.17 o
   3   8  10        3.58        0.00     12.36 o
   4   8  10        0.14        0.00     11.08 o
   5   8  10       14.38       18.36     14.20 o
   6   8  10       12.82       17.65     17.02 o
  -6   9  10      240.93      311.76     26.18 o
  -5   9  10      135.74      139.04     21.61 o
  -4   9  10      190.01      174.01     10.98 o
  -3   9  10       10.78        7.71     10.78 o
  -2   9  10     1165.68     1236.25     23.70 o
  -1   9  10      170.14      167.05     17.25 o
   0   9  10      553.43      538.31     12.27 o
   1   9  10      549.88      546.78     10.02 o
   2   9  10      524.70      492.67     15.43 o
   3   9  10      159.25      161.08     13.65 o
   4   9  10      117.41      119.68     11.96 o
   5   9  10      215.58      225.04     16.06 o
   6   9  10      270.02      312.82     23.80 o
  -5  10  10       55.27       53.19     29.99 o
  -4  10  10        9.00        1.91      9.81 o
  -3  10  10       71.78       90.96     12.07 o
  -2  10  10      236.00      218.64     18.33 o
  -1  10  10       16.25       10.41      3.61 o
   0  10  10      211.16      212.03     19.04 o
   1  10  10       25.83       32.91     18.12 o
   2  10  10      449.77      431.83     15.36 o
   3  10  10      290.42      251.42     15.23 o
   4  10  10        2.38        0.00     13.07 o
   5  10  10      145.43      160.12     16.10 o
   6  10  10       29.52       33.83     20.98 o
  -5  11  10       35.87       58.90     29.69 o
  -4  11  10       65.50       45.51     10.41 o
  -3  11  10      324.10      292.92     13.85 o
  -2  11  10      133.49      147.87     18.16 o
  -1  11  10        8.56        5.62     17.23 o
   0  11  10      451.58      467.85     22.04 o
   1  11  10       79.76       81.79     18.87 o
   2  11  10       44.06       31.37     18.45 o
   3  11  10     1107.03     1065.40     21.10 o
   4  11  10       41.45       42.58     14.56 o
   5  11  10       83.55       56.05     17.33 o
   6  11  10       34.01       23.64     28.65 o
  -5  12  10      528.37      537.56     38.61 o
  -4  12  10       28.46       42.07     10.86 o
  -3  12  10      168.70      162.41     13.07 o
  -2  12  10     2669.94     2677.07     44.89 o
  -1  12  10       19.98        3.09     18.08 o
   0  12  10      833.37      783.58     25.46 o
   1  12  10        1.83        0.00     18.81 o
   2  12  10      138.32      124.87     20.10 o
   3  12  10      178.48      189.72     15.45 o
   4  12  10     1039.43     1017.81     24.55 o
   5  12  10      242.70      239.91     29.99 o
  -5  13  10      125.19      141.64     33.43 o
  -4  13  10      360.58      424.30     17.47 o
  -3  13  10      450.23      396.29     17.75 o
  -2  13  10      371.04      328.23     21.19 o
  -1  13  10       53.21       59.00     19.26 o
   0  13  10        5.71       26.18     19.36 o
   1  13  10      205.11      192.85     20.86 o
   2  13  10      374.23      339.18     23.17 o
   3  13  10     1331.77     1344.99     31.82 o
   4  13  10      280.24      270.96     17.21 o
   5  13  10        0.72        0.00     27.08 o
  -4  14  10      296.23      352.54     22.78 o
  -3  14  10      740.55      748.23     24.53 o
  -2  14  10      242.45      230.26     20.68 o
  -1  14  10       21.99       19.62     19.16 o
   0  14  10      158.43      121.55     21.13 o
   1  14  10       27.17       16.03     19.74 o
   2  14  10      769.55      786.70     27.73 o
   3  14  10      441.99      413.79     18.60 o
   4  14  10      131.92      139.48     16.53 o
   5  14  10       36.80       22.36     27.97 o
  -4  15  10       33.08       32.06     20.01 o
  -3  15  10      101.51       81.52     19.26 o
  -2  15  10      235.64      212.59     21.46 o
  -1  15  10      218.70      230.81     22.55 o
   0  15  10       20.56       26.04     20.76 o
   1  15  10        0.36        1.42     20.41 o
   2  15  10      104.51       75.06     21.90 o
   3  15  10      257.81      301.75     18.30 o
   4  15  10      578.83      544.52     20.96 o
   5  15  10      132.77      120.90     30.60 o
  -4  16  10      125.60      137.54     22.88 o
  -3  16  10        7.77       16.13     18.77 o
  -2  16  10      122.01      125.92     22.27 o
  -1  16  10        8.10        4.20     20.55 o
   0  16  10      316.85      297.66     24.32 o
   1  16  10        6.55        0.00     20.88 o
   2  16  10       65.39       76.05     22.27 o
   3  16  10      188.22      180.94     17.91 o
   4  16  10      202.43      179.42     18.46 o
  -4  17  10       33.75       32.63     29.68 o
  -3  17  10       84.57       72.86     21.33 o
  -2  17  10        0.03        9.60     21.13 o
  -1  17  10      240.04      209.52     23.69 o
   0  17  10      182.97      143.85     23.14 o
   1  17  10       61.69       62.88     22.22 o
   2  17  10      133.84      178.91     23.79 o
   3  17  10      313.54      300.62     19.45 o
   4  17  10      106.23      128.02     18.77 o
  -4  18  10       41.40       50.20     30.95 o
  -3  18  10      580.00      597.08     37.23 o
  -2  18  10      188.32      220.19     24.09 o
  -1  18  10        0.31       10.19     21.92 o
   0  18  10       21.88       13.91     22.03 o
   1  18  10      752.04      758.10     30.11 o
   2  18  10       31.53       33.63     22.87 o
   3  18  10      125.72      108.41     18.14 o
  -4  19  10        0.26        0.00     30.93 o
  -3  19  10       26.22        5.96     21.97 o
  -2  19  10       14.39       12.73     22.10 o
  -1  19  10        3.19        0.00     22.66 o
   0  19  10        0.06        0.00     23.09 o
   1  19  10       12.92       23.85     23.54 o
   2  19  10      143.06      152.52     25.57 o
  -3  20  10        3.02       22.00     32.85 o
  -2  20  10      104.68      133.04     24.37 o
  -1  20  10       28.06       27.94     24.07 o
   0  20  10       17.70        8.19     24.57 o
   1  20  10       28.74       24.54     24.57 o
  -6   1  11       18.73       20.02     14.43 o
  -5   1  11       11.85       15.08     12.58 o
  -4   1  11       15.67       11.83      7.51 o
  -3   1  11       20.59       14.46      4.60 o
  -2   1  11      975.70      928.80      7.04 o
  -1   1  11       82.88       99.52      4.10 o
   0   1  11     2018.00     2331.13     10.82 o
   1   1  11        2.05        3.20      3.37 o
   2   1  11       71.96       85.91      4.96 o
   3   1  11      646.19      655.68      8.56 o
   4   1  11      320.87      312.92      9.13 o
   5   1  11      333.07      307.27     12.25 o
   6   1  11        0.06        4.09     14.54 o
  -7   2  11      387.02      368.54     31.17 o
  -6   2  11      690.72      667.21     22.20 o
  -5   2  11       11.74       23.37     13.00 o
  -4   2  11      784.62      768.62     10.63 o
  -3   2  11      113.85      102.72      4.88 o
  -2   2  11     1349.07     1415.41      8.91 o
  -1   2  11        1.11        1.39      5.20 o
   0   2  11      186.45      197.86      7.39 o
   1   2  11     1360.56     1492.76     10.54 o
   2   2  11        1.69        2.94      5.23 o
   3   2  11     1647.01     1722.97     11.16 o
   4   2  11      723.84      716.86     10.94 o
   5   2  11       84.89       72.75     11.60 o
   6   2  11        0.22        5.92     15.03 o
  -6   3  11      368.37      344.82     15.77 o
  -5   3  11       84.08      100.87     15.41 o
  -4   3  11      123.51      116.77      8.31 o
  -3   3  11      133.16      128.49      4.56 o
  -2   3  11     1679.02     1714.43     16.18 o
  -1   3  11      904.78      985.59      8.61 o
   0   3  11     5016.33     5487.71     26.56 o
   1   3  11      296.24      318.79      7.69 o
   2   3  11      953.98     1016.99      9.51 o
   3   3  11      476.64      463.76      8.16 o
   4   3  11      304.38      301.75      9.05 o
   5   3  11      802.36      758.86     16.04 o
   6   3  11        1.10        5.69     17.03 o
  -6   4  11       61.30       44.87     13.48 o
  -5   4  11       66.37       57.41     12.06 o
  -4   4  11      306.21      284.30      7.85 o
  -3   4  11       45.40       58.40      4.56 o
  -2   4  11        3.21        4.96      6.22 o
  -1   4  11      566.66      666.57      7.55 o
   0   4  11      167.92      178.51     11.49 o
   1   4  11     1235.86     1396.71     21.34 o
   2   4  11     1588.48     1789.15     16.76 o
   3   4  11     1896.54     1970.27     15.57 o
   4   4  11       24.13       17.06      8.16 o
   5   4  11     1863.17     1841.86     20.48 o
   6   4  11      193.76      228.28     30.11 o
  -6   5  11       11.97        7.88     16.50 o
  -5   5  11       21.69       26.48     13.21 o
  -4   5  11      630.71      623.69      8.96 o
  -3   5  11        5.35        4.62      5.18 o
  -2   5  11      327.88      354.46      8.64 o
  -1   5  11      317.38      337.26      7.79 o
   0   5  11      235.96      210.11      6.20 o
   1   5  11      202.56      176.55      6.34 o
   2   5  11      306.58      325.50      7.95 o
   3   5  11       67.10       66.38      8.98 o
   4   5  11      260.51      226.59      9.22 o
   5   5  11      152.72      191.24     12.24 o
   6   5  11        5.14        0.00     16.23 o
  -6   6  11       93.54       87.57     17.64 o
  -5   6  11       15.19       18.35     12.99 o
  -4   6  11        7.78       18.99      7.31 o
  -3   6  11        4.16        3.86      5.43 o
  -2   6  11      254.06      242.58     10.47 o
  -1   6  11       51.47       57.14      9.37 o
   0   6  11        2.19        8.60     12.82 o
   1   6  11      157.85      171.52      5.94 o
   2   6  11        0.15        2.76      8.12 o
   3   6  11     1670.76     1744.72     16.28 o
   4   6  11       24.13       22.73      8.29 o
   5   6  11      253.23      262.49     14.06 o
   6   6  11       98.33      102.92     17.30 o
  -6   7  11       32.22       45.36     21.44 o
  -5   7  11       24.16       30.78     19.07 o
  -4   7  11       16.05       18.33      7.45 o
  -3   7  11      159.92      152.07     10.42 o
  -2   7  11       13.09       14.29     10.87 o
  -1   7  11      223.03      229.60     11.00 o
   0   7  11     1137.67     1070.01     21.24 o
   1   7  11       64.44       66.90      9.25 o
   2   7  11      528.72      489.64     13.65 o
   3   7  11       65.80       69.44     10.41 o
   4   7  11      200.06      222.95     10.29 o
   5   7  11       20.40       14.44     12.31 o
   6   7  11        2.61        0.47     16.71 o
  -6   8  11       32.65       32.63     22.15 o
  -5   8  11       38.12       51.09     19.72 o
  -4   8  11       88.19       94.54     10.22 o
  -3   8  11      144.37      149.59     11.07 o
  -2   8  11        0.26        0.00     14.50 o
  -1   8  11      309.61      342.96     12.73 o
   0   8  11        0.07        1.83      3.91 o
   1   8  11      324.44      298.02     11.72 o
   2   8  11      237.25      248.95     13.09 o
   3   8  11       79.05       71.13     12.26 o
   4   8  11        2.09        6.24     11.34 o
   5   8  11      137.31      164.74     13.95 o
   6   8  11        1.21       16.26     16.87 o
  -6   9  11       82.28       75.72     23.30 o
  -5   9  11       54.54       44.83     29.30 o
  -4   9  11        2.74        6.33      9.77 o
  -3   9  11     1162.02     1129.24     19.38 o
  -2   9  11      773.82      747.19     21.84 o
  -1   9  11       35.82       15.65     16.65 o
   0   9  11     1745.31     1761.41     18.70 o
   1   9  11      722.19      702.36     14.78 o
   2   9  11       61.90       53.80     12.21 o
   3   9  11      200.58      187.33     14.39 o
   4   9  11       22.73       20.00     11.50 o
   5   9  11        6.53       14.75     14.68 o
   6   9  11      153.49      148.21     22.46 o
  -5  10  11      381.68      442.84     35.50 o
  -4  10  11       32.06       39.04     10.43 o
  -3  10  11     1902.76     1850.65     28.61 o
  -2  10  11       81.38       88.19     17.43 o
  -1  10  11        8.28       18.23     16.76 o
   0  10  11      210.97      222.16     19.45 o
   1  10  11       64.67       65.25      6.51 o
   2  10  11      115.34      110.01     13.08 o
   3  10  11     2778.52     2724.62     35.51 o
   4  10  11       69.05       52.21     13.70 o
   5  10  11      349.88      390.64     28.22 o
   6  10  11       50.95       59.66     29.76 o
  -5  11  11       84.73       99.35     30.43 o
  -4  11  11      218.24      242.05     12.38 o
  -3  11  11      356.34      363.79     19.46 o
  -2  11  11      537.45      537.89     21.69 o
  -1  11  11      424.01      432.84     23.73 o
   0  11  11      231.86      207.03     20.14 o
   1  11  11      579.25      552.40     23.44 o
   2  11  11      615.40      611.41     17.06 o
   3  11  11      130.01      154.26     15.06 o
   4  11  11      210.35      232.55     16.21 o
   5  11  11       55.11       70.08     18.97 o
  -5  12  11       30.97       24.08     31.72 o
  -4  12  11      169.55      182.48     12.28 o
  -3  12  11      143.22      186.97     18.63 o
  -2  12  11      636.98      608.81     23.25 o
  -1  12  11      122.43      118.42     19.42 o
   0  12  11       38.11       19.55     19.16 o
   1  12  11      128.92      102.01     19.96 o
   2  12  11        0.29        0.00     18.78 o
   3  12  11      641.48      590.78     18.67 o
   4  12  11       93.05      103.98     15.02 o
   5  12  11        0.09        7.07     26.12 o
  -5  13  11      279.40      344.53     36.42 o
  -4  13  11        9.67        0.00     14.05 o
  -3  13  11      533.66      511.91     22.24 o
  -2  13  11       75.37       88.68     18.91 o
  -1  13  11      292.25      299.48     21.42 o
   0  13  11     2518.08     2288.19     36.76 o
   1  13  11      970.17      965.66     45.63 o
   2  13  11       48.27       38.13     19.97 o
   3  13  11       40.34       55.26     15.21 o
   4  13  11      129.67      128.18     16.23 o
   5  13  11      341.10      388.13     32.59 o
  -4  14  11        2.34        3.59     19.00 o
  -3  14  11       31.55       41.49     18.32 o
  -2  14  11      572.73      594.40     31.64 o
  -1  14  11       64.34       70.08     20.02 o
   0  14  11      755.72      754.72     27.25 o
   1  14  11      141.75      139.31     21.53 o
   2  14  11      292.14      264.55     23.84 o
   3  14  11      570.64      574.98     20.02 o
   4  14  11       46.32       57.23     16.10 o
  -4  15  11      103.99      130.91     21.90 o
  -3  15  11      114.66      114.68     20.41 o
  -2  15  11        0.52        2.40     19.20 o
  -1  15  11      558.99      530.83     25.61 o
   0  15  11      161.41      164.54     22.23 o
   1  15  11       13.47        7.09     20.74 o
   2  15  11      440.41      417.76     28.13 o
   3  15  11        7.47        6.95     15.83 o
   4  15  11        6.86        0.85     16.23 o
  -4  16  11       84.31       86.99     21.58 o
  -3  16  11       24.59       11.43     19.55 o
  -2  16  11      134.69      120.37     21.44 o
  -1  16  11       24.14        2.86     21.13 o
   0  16  11      107.96      124.60     22.23 o
   1  16  11       59.92       56.46     22.34 o
   2  16  11      650.90      669.02     36.54 o
   3  16  11        0.05        6.44     15.96 o
   4  16  11      179.10      182.13     23.90 o
  -4  17  11      165.15      160.08     30.30 o
  -3  17  11        6.59        4.03     20.49 o
  -2  17  11       77.58       77.67     21.71 o
  -1  17  11       12.99       14.13     21.67 o
   0  17  11        7.47       14.74     22.49 o
   1  17  11       39.92       54.96     22.39 o
   2  17  11      374.08      460.81     28.59 o
   3  17  11       14.71       25.01     22.57 o
   4  17  11      295.44      303.93     26.38 o
  -4  18  11        0.54        0.00     28.21 o
  -3  18  11       10.04       39.46     21.09 o
  -2  18  11      122.81      171.20     23.32 o
  -1  18  11       18.24       24.92     22.60 o
   0  18  11      123.40       98.65     24.41 o
   1  18  11       73.75       89.34     23.71 o
   2  18  11       49.78       63.33     23.62 o
   3  18  11       84.40       49.37     23.72 o
  -3  19  11      173.73      174.42     23.70 o
  -2  19  11        6.68        1.52     22.59 o
  -1  19  11      113.46      111.96     24.56 o
   0  19  11      288.64      275.13     26.96 o
   1  19  11      220.98      247.88     26.79 o
   2  19  11        5.92       11.95     24.38 o
  -3  20  11      197.87      236.23     36.94 o
  -2  20  11       51.32       39.92     33.89 o
  -1  20  11       23.83        9.79     23.69 o
   0  20  11       22.01       40.72     24.94 o
  -6   0  12      661.10      763.69     27.74 o
  -5   0  12     1001.71      976.99     26.45 o
  -4   0  12     3201.81     3139.06     24.52 o
  -3   0  12      121.32      117.36      7.54 o
  -2   0  12     5304.56     5318.61     25.66 o
  -1   0  12     2285.30     2317.57     15.91 o
   0   0  12     1215.90     1332.70     36.35 o
   1   0  12       10.04       20.40      5.86 o
   2   0  12     1435.77     1417.97     14.42 o
   3   0  12       48.13       43.88     10.00 o
   4   0  12        1.90        0.00      8.83 o
   5   0  12        6.14       13.07     14.49 o
   6   0  12       38.16       46.21     21.81 o
  -6   1  12       76.12       93.54     14.80 o
  -5   1  12      543.62      514.65     16.24 o
  -4   1  12      129.58      149.82      7.94 o
  -3   1  12       59.21       53.21      5.21 o
  -2   1  12       63.01       61.83      5.18 o
  -1   1  12      115.43      123.51      4.11 o
   0   1  12      743.78      761.50      7.43 o
   1   1  12      664.01      769.86     12.54 o
   2   1  12       13.71       17.33      4.80 o
   3   1  12      499.14      518.31      8.85 o
   4   1  12     1788.43     1792.70     13.77 o
   5   1  12      548.27      533.94     13.64 o
   6   1  12      172.88      173.58     16.11 o
  -6   2  12       43.83       30.37     16.55 o
  -5   2  12      231.01      228.94     16.73 o
  -4   2  12       12.29        8.44      7.56 o
  -3   2  12      805.90      792.30      7.36 o
  -2   2  12       27.39       22.95      4.43 o
  -1   2  12     2665.04     2740.81     25.51 o
   0   2  12     7200.44     7575.77     24.42 o
   1   2  12      392.50      402.42      9.27 o
   2   2  12     1170.45     1153.23     14.36 o
   3   2  12      491.63      522.56      8.90 o
   4   2  12      184.33      173.81      9.35 o
   5   2  12        0.54        0.00     11.43 o
   6   2  12      132.40      113.94     15.57 o
  -6   3  12      334.19      289.30     15.27 o
  -5   3  12      281.51      306.78     16.96 o
  -4   3  12      210.23      232.45      9.27 o
  -3   3  12     1749.23     1734.41      9.81 o
  -2   3  12     1172.14     1237.10      8.35 o
  -1   3  12      110.57      109.82      4.40 o
   0   3  12      377.29      372.60     12.58 o
   1   3  12       66.86       37.08     10.53 o
   2   3  12      245.59      251.74      6.93 o
   3   3  12       33.05       31.62      6.76 o
   4   3  12     1514.72     1550.92     20.21 o
   5   3  12      575.20      520.81     16.31 o
   6   3  12      200.80      235.86     19.04 o
  -6   4  12       20.73       22.60     16.67 o
  -5   4  12       28.76       12.66     11.35 o
  -4   4  12      258.47      258.19      9.30 o
  -3   4  12       21.42       17.31      5.11 o
  -2   4  12      133.68      119.41      6.70 o
  -1   4  12     2734.64     2907.60     13.64 o
   0   4  12       84.74       55.82     11.03 o
   1   4  12      711.23      681.13     18.37 o
   2   4  12      214.57      201.25      6.85 o
   3   4  12     1974.00     1987.94     16.61 o
   4   4  12     1213.09     1155.25     13.50 o
   5   4  12      245.52      246.85     12.70 o
   6   4  12        0.75        6.48     20.64 o
  -6   5  12       18.48       16.71     16.58 o
  -5   5  12       26.18       12.90     11.52 o
  -4   5  12        0.46        6.03      7.42 o
  -3   5  12      195.41      192.55      6.10 o
  -2   5  12       60.89       52.00      5.74 o
  -1   5  12     1561.25     1652.25     17.74 o
   0   5  12      291.99      272.28     23.19 o
   1   5  12       11.23        8.06      5.23 o
   2   5  12       71.98       73.17      6.79 o
   3   5  12      371.75      399.82      9.80 o
   4   5  12      170.64      176.86      9.27 o
   5   5  12       10.39       19.39     10.92 o
   6   5  12       69.96       69.61     21.31 o
  -6   6  12        7.14        8.55     16.78 o
  -5   6  12      138.60      135.77     15.62 o
  -4   6  12      118.94       97.84      7.84 o
  -3   6  12      161.14      146.38      7.19 o
  -2   6  12       99.44       94.06     10.07 o
  -1   6  12     2112.44     2184.80     17.43 o
   0   6  12      373.20      385.41      8.44 o
   1   6  12      122.81      108.94      5.47 o
   2   6  12      204.15      178.24      9.46 o
   3   6  12     1931.61     1848.36     16.64 o
   4   6  12        7.60       10.92      8.41 o
   5   6  12      122.56      138.84     13.23 o
   6   6  12        0.02        0.00     16.34 o
  -6   7  12      100.20       86.15     17.62 o
  -5   7  12      237.46      253.96     16.59 o
  -4   7  12      102.50       92.22      9.45 o
  -3   7  12      122.68      125.43     10.48 o
  -2   7  12        1.29        6.79      9.78 o
  -1   7  12      408.57      426.01     12.19 o
   0   7  12     1057.24     1024.65     14.70 o
   1   7  12     1036.84      996.76     22.55 o
   2   7  12      116.49      135.17      9.41 o
   3   7  12      462.52      456.37     12.59 o
   4   7  12      225.12      240.19     11.25 o
   5   7  12      312.21      333.92     14.94 o
   6   7  12      252.52      287.74     19.56 o
  -6   8  12        7.77       24.65     22.16 o
  -5   8  12       71.75       83.89     15.25 o
  -4   8  12      253.36      257.80     11.59 o
  -3   8  12      581.04      595.39     16.28 o
  -2   8  12      201.03      169.45     16.73 o
  -1   8  12      112.73      126.22     11.80 o
   0   8  12      257.82      253.10     11.63 o
   1   8  12       32.79       27.23      9.63 o
   2   8  12       85.38       80.23     11.58 o
   3   8  12      123.97      127.81     12.68 o
   4   8  12       88.14      103.38     10.70 o
   5   8  12      133.88      156.14     13.97 o
   6   8  12       57.49       42.60     28.03 o
  -6   9  12       19.13       22.60     22.66 o
  -5   9  12       72.53       85.89     18.26 o
  -4   9  12       59.14       60.25     10.67 o
  -3   9  12      568.09      570.71     16.53 o
  -2   9  12     1807.72     1794.17     52.15 o
  -1   9  12      115.96      124.11     11.84 o
   0   9  12       18.91       19.81      3.75 o
   1   9  12        2.01        3.38      7.96 o
   2   9  12      312.01      306.48     14.21 o
   3   9  12      784.60      780.81     18.21 o
   4   9  12      385.78      361.50     16.10 o
   5   9  12       32.22       19.75     12.74 o
  -5  10  12      288.10      317.89     35.95 o
  -4  10  12       38.94       25.88     10.71 o
  -3  10  12      899.07      874.65     23.06 o
  -2  10  12     2588.78     2610.58     33.95 o
  -1  10  12      238.74      210.50     19.31 o
   0  10  12      126.66      142.14     10.41 o
   1  10  12      400.05      360.61     13.36 o
   2  10  12     3726.97     3617.71     84.60 o
   3  10  12      798.85      816.37     18.81 o
   4  10  12      533.74      542.23     17.70 o
   5  10  12      128.62      150.80     19.96 o
  -5  11  12      363.52      358.29     21.64 o
  -4  11  12      546.39      606.39     18.64 o
  -3  11  12      196.92      177.66     18.47 o
  -2  11  12      167.24      168.48     18.88 o
  -1  11  12     1420.02     1386.44     41.26 o
   0  11  12      125.52      121.42     19.71 o
   1  11  12      408.60      366.97     22.24 o
   2  11  12     1018.92     1026.81     19.82 o
   3  11  12       66.88       65.45     13.96 o
   4  11  12      258.70      237.46     16.38 o
   5  11  12       48.47       20.55     18.25 o
  -5  12  12       21.61       34.67     30.13 o
  -4  12  12        0.00        0.00     11.24 o
  -3  12  12      113.68      121.03     17.74 o
  -2  12  12       61.16       80.52     18.26 o
  -1  12  12      270.34      272.29     21.06 o
   0  12  12      148.97      128.07     20.18 o
   1  12  12      228.77      198.11     20.86 o
   2  12  12      423.83      418.71     16.69 o
   3  12  12      289.20      267.23     16.37 o
   4  12  12       92.09       79.33     15.29 o
   5  12  12        0.33        0.00     26.68 o
  -5  13  12       20.72        5.56     32.17 o
  -4  13  12      242.70      237.89     13.52 o
  -3  13  12       46.57       31.38     17.58 o
  -2  13  12      118.20      117.97     19.66 o
  -1  13  12      177.40      153.40     20.85 o
   0  13  12        7.57       32.79     20.35 o
   1  13  12        0.72        3.09     19.66 o
   2  13  12      390.06      378.63     25.15 o
   3  13  12       68.12       68.58     15.14 o
   4  13  12       24.84       17.05     15.03 o
  -4  14  12       32.28       24.09     19.53 o
  -3  14  12       73.42       91.97     18.84 o
  -2  14  12       77.88       77.55     19.99 o
  -1  14  12      115.29      106.03     20.82 o
   0  14  12     1930.18     1929.78     36.17 o
   1  14  12       79.41       69.05     20.93 o
   2  14  12       14.09       10.99     21.14 o
   3  14  12      139.86      144.56     16.10 o
   4  14  12      138.22      123.94     21.98 o
  -4  15  12       12.57       26.89     19.79 o
  -3  15  12      506.55      606.92     25.89 o
  -2  15  12       47.82       48.28     20.06 o
  -1  15  12      647.97      616.16     26.60 o
   0  15  12       64.52       88.29     21.97 o
   1  15  12      204.31      248.59     24.20 o
   2  15  12       19.80       12.12     21.96 o
   3  15  12        3.51       12.64     21.28 o
   4  15  12      203.10      153.29     22.82 o
  -4  16  12      677.55      600.76     36.12 o
  -3  16  12      212.15      225.33     22.62 o
  -2  16  12       22.47        7.16     20.50 o
  -1  16  12      376.87      398.28     25.64 o
   0  16  12       51.92       40.66     21.82 o
   1  16  12      252.74      301.50     25.11 o
   2  16  12      798.76      725.55     29.94 o
   3  16  12      344.66      375.13     26.25 o
   4  16  12        3.40        0.00     21.66 o
  -4  17  12       55.32       47.70     29.07 o
  -3  17  12      129.95      104.22     21.41 o
  -2  17  12       21.94       22.77     21.24 o
  -1  17  12      188.37      179.38     23.82 o
   0  17  12      402.28      365.62     26.15 o
   1  17  12       92.70       88.60     23.40 o
   2  17  12       42.39       64.41     23.22 o
   3  17  12      417.50      418.87     27.55 o
  -4  18  12      803.74      770.60     42.29 o
  -3  18  12        5.84        5.27     21.40 o
  -2  18  12       42.49       46.41     22.00 o
  -1  18  12      194.15      211.80     25.01 o
   0  18  12      406.38      441.68     27.95 o
   1  18  12       47.29       59.94     24.24 o
   2  18  12      252.95      258.70     26.83 o
  -3  19  12        4.50        8.09     22.27 o
  -2  19  12       25.43        4.89     22.93 o
  -1  19  12        8.00       17.95     23.35 o
   0  19  12       85.30       71.69     24.62 o
   1  19  12       47.54       61.59     25.34 o
  -2  20  12        1.54        0.00     34.35 o
  -1  20  12       76.58       74.37     36.41 o
  -6   1  13        1.03        2.65     16.67 o
  -5   1  13       57.31       60.17     12.78 o
  -4   1  13        4.66        4.33      6.96 o
  -3   1  13      154.09      156.40      5.59 o
  -2   1  13       15.16       17.03      4.91 o
  -1   1  13     1834.38     1813.93     11.67 o
   0   1  13      471.76      467.87      6.57 o
   1   1  13      348.79      352.17     14.74 o
   2   1  13      189.09      185.71      5.77 o
   3   1  13      495.95      488.35     10.15 o
   4   1  13       33.98       33.85      7.69 o
   5   1  13       95.00       80.85     10.76 o
   6   1  13       30.94       22.80     15.15 o
  -6   2  13        3.20       10.92     16.07 o
  -5   2  13      415.53      388.95     17.41 o
  -4   2  13      114.62      102.40      7.65 o
  -3   2  13      557.71      564.52      7.07 o
  -2   2  13        0.19        1.57      4.86 o
  -1   2  13      117.72      120.53      4.78 o
   0   2  13      933.01     1055.18     19.29 o
   1   2  13       17.22       18.50      4.31 o
   2   2  13      540.24      590.55      8.34 o
   3   2  13      285.75      264.51      8.26 o
   4   2  13      833.61      774.50     12.40 o
   5   2  13       15.37       14.45     12.41 o
   6   2  13        0.07        1.41     16.72 o
  -6   3  13        0.25       23.88     16.35 o
  -5   3  13       68.30       62.65     15.07 o
  -4   3  13      413.62      389.77     10.32 o
  -3   3  13      374.78      395.37      6.94 o
  -2   3  13      672.80      673.43      7.60 o
  -1   3  13      192.49      181.27      5.73 o
   0   3  13      452.45      507.00     13.56 o
   1   3  13      219.07      270.61     12.40 o
   2   3  13       95.32       85.83      7.33 o
   3   3  13     1299.54     1264.45     14.98 o
   4   3  13       63.84       44.36      8.80 o
   5   3  13       58.67       52.77     12.99 o
   6   3  13      233.60      244.20     19.25 o
  -6   4  13       27.89       27.70     16.43 o
  -5   4  13      208.42      186.31     11.69 o
  -4   4  13     1058.01     1051.26     13.17 o
  -3   4  13     1123.30     1121.54     10.33 o
  -2   4  13      105.47       97.46      6.79 o
  -1   4  13       14.10       15.77      4.15 o
   0   4  13       16.11       12.91     11.23 o
   1   4  13      256.67      268.41     12.78 o
   2   4  13     1944.11     1965.59     15.50 o
   3   4  13      144.92      151.31      7.52 o
   4   4  13      237.09      225.47      9.00 o
   5   4  13      109.52      105.82     13.44 o
   6   4  13       17.70        8.88     21.13 o
  -6   5  13      134.81      145.64     18.01 o
  -5   5  13        6.01        5.75     12.54 o
  -4   5  13       79.98       57.59      7.97 o
  -3   5  13        0.51        2.68      6.02 o
  -2   5  13      488.76      521.59      9.24 o
  -1   5  13     2337.85     2464.74     17.33 o
   0   5  13      550.79      591.80     14.72 o
   1   5  13        1.08        8.61      4.78 o
   2   5  13      632.53      605.93      8.87 o
   3   5  13      874.46      879.01     11.81 o
   4   5  13      168.62      169.62      9.38 o
   5   5  13      124.25      116.32     11.88 o
   6   5  13      225.42      198.21     34.10 o
  -6   6  13        0.90        3.04     16.69 o
  -5   6  13      456.84      453.07     18.48 o
  -4   6  13      590.28      565.40     14.83 o
  -3   6  13      321.57      297.24      7.91 o
  -2   6  13      482.34      472.30     12.66 o
  -1   6  13      512.18      542.91     14.11 o
   0   6  13      113.67       87.25      8.49 o
   1   6  13       13.08       10.61      5.74 o
   2   6  13      489.56      446.08     10.97 o
   3   6  13      720.30      709.75     12.38 o
   4   6  13       41.30       33.56      8.81 o
   5   6  13      123.19      140.11     12.04 o
  -6   7  13        1.11        0.00     16.51 o
  -5   7  13      338.01      308.66     17.65 o
  -4   7  13       24.49       25.11     12.60 o
  -3   7  13      464.52      512.16     13.26 o
  -2   7  13      351.47      389.54     12.57 o
  -1   7  13      368.03      381.81      9.00 o
   0   7  13      175.57      165.45      8.11 o
   1   7  13      243.95      216.09      6.29 o
   2   7  13       65.87       62.52      8.85 o
   3   7  13        1.46        1.23      8.58 o
   4   7  13      123.40      137.23     10.66 o
   5   7  13      182.59      178.57     13.81 o
  -6   8  13       16.65       11.67     21.25 o
  -5   8  13      566.47      506.44     19.23 o
  -4   8  13       76.54       74.87     10.51 o
  -3   8  13       38.80       43.14     12.38 o
  -2   8  13        2.68        3.87     12.03 o
  -1   8  13       10.47        8.14     10.76 o
   0   8  13      190.98      185.70      8.27 o
   1   8  13       30.82       25.56      5.96 o
   2   8  13     2569.69     2576.45     36.38 o
   3   8  13        0.02        2.16     10.04 o
   4   8  13      583.28      591.29     13.85 o
   5   8  13      128.54      123.76     13.88 o
  -5   9  13       10.34       18.91     17.46 o
  -4   9  13       30.51       46.84     10.88 o
  -3   9  13      743.91      759.78     18.17 o
  -2   9  13     1492.31     1439.78     27.17 o
  -1   9  13      318.11      316.17     13.68 o
   0   9  13      235.10      238.26     11.92 o
   1   9  13       15.40        5.55      9.52 o
   2   9  13     2114.29     2078.87     33.66 o
   3   9  13     2259.51     2103.42     61.80 o
   4   9  13       46.63       38.82     11.91 o
   5   9  13       86.53      102.26     19.36 o
  -5  10  13       17.24       24.66     17.69 o
  -4  10  13      169.38      173.90     12.17 o
  -3  10  13        2.70        0.00     15.20 o
  -2  10  13       44.15       32.40     17.20 o
  -1  10  13      245.90      233.53     19.63 o
   0  10  13      269.58      274.24     12.10 o
   1  10  13       13.71       12.46      8.35 o
   2  10  13      235.20      252.21     14.05 o
   3  10  13      265.14      305.11     16.71 o
   4  10  13       12.46       23.95     13.91 o
   5  10  13        1.38        0.00     19.25 o
  -5  11  13       49.31       45.85     20.41 o
  -4  11  13        5.84        0.14     10.97 o
  -3  11  13       24.17       11.12     16.40 o
  -2  11  13       14.60        8.99     17.39 o
  -1  11  13      249.65      254.28     20.99 o
   0  11  13      176.53      185.32     20.74 o
   1  11  13      314.23      334.19     22.80 o
   2  11  13      126.20      113.54     13.51 o
   3  11  13      189.30      166.64     14.81 o
   4  11  13      292.08      289.49     21.58 o
   5  11  13        4.74        8.31     19.08 o
  -5  12  13        2.93        0.00     29.69 o
  -4  12  13       62.15       47.00     11.68 o
  -3  12  13        2.95       10.68     17.04 o
  -2  12  13      158.05      119.08     19.38 o
  -1  12  13     1141.83     1104.65     28.55 o
   0  12  13        0.00        6.21     19.18 o
   1  12  13      418.04      406.00     23.72 o
   2  12  13       14.55       19.91     13.40 o
   3  12  13       33.61       37.96     14.23 o
   4  12  13      165.09      154.37     21.66 o
   5  12  13        0.34        5.47     26.95 o
  -5  13  13       20.20       21.23     31.01 o
  -4  13  13      288.69      291.39     14.47 o
  -3  13  13       11.65       20.13     18.43 o
  -2  13  13      368.65      353.26     30.68 o
  -1  13  13     1268.13     1333.76     55.51 o
   0  13  13      430.84      400.07     24.16 o
   1  13  13        4.48        6.44     20.59 o
   2  13  13      955.02      985.89     20.93 o
   3  13  13      497.41      557.64     26.03 o
   4  13  13       31.72       32.29     19.90 o
  -4  14  13       92.25      128.45     20.56 o
  -3  14  13      489.38      462.20     23.09 o
  -2  14  13        1.06       11.88     19.46 o
  -1  14  13        4.81       10.42     20.18 o
   0  14  13      560.46      571.42     26.52 o
   1  14  13        1.00        3.57     20.84 o
   2  14  13      438.29      442.52     18.26 o
   3  14  13      244.77      240.92     23.51 o
   4  14  13       64.24       53.43     20.88 o
  -4  15  13      237.21      225.12     21.77 o
  -3  15  13       26.59       31.12     19.19 o
  -2  15  13      158.01      130.12     21.31 o
  -1  15  13        7.71       24.77     21.04 o
   0  15  13      738.17      738.20     42.61 o
   1  15  13      140.41      124.52     22.68 o
   2  15  13      633.90      670.61     28.64 o
   3  15  13      298.23      317.84     30.19 o
   4  15  13        4.58       16.78     21.74 o
  -4  16  13      125.80       85.62     29.26 o
  -3  16  13        0.20        6.21     19.92 o
  -2  16  13       85.78       86.03     21.63 o
  -1  16  13      199.52      183.50     23.74 o
   0  16  13       38.85       28.21     21.96 o
   1  16  13      135.76      157.83     23.90 o
   2  16  13       37.43       28.04     22.70 o
   3  16  13      284.46      261.52     25.43 o
   4  16  13       38.28       47.88     23.14 o
  -3  17  13       10.29        2.71     21.03 o
  -2  17  13        8.16       15.56     21.22 o
  -1  17  13        5.09        7.79     21.91 o
   0  17  13       15.63       17.71     22.85 o
   1  17  13       12.04       15.49     22.88 o
   2  17  13       17.21       23.39     23.28 o
   3  17  13       50.56       31.02     23.62 o
  -3  18  13        2.41        0.00     22.01 o
  -2  18  13       16.92       41.89     22.41 o
  -1  18  13       25.69       14.50     22.69 o
   0  18  13      103.94      126.31     24.35 o
   1  18  13      132.30      145.89     25.48 o
   2  18  13        0.60       17.17     23.99 o
  -3  19  13       57.20       34.02     33.22 o
  -2  19  13      139.50      138.76     24.54 o
  -1  19  13      406.91      444.86     29.10 o
   0  19  13      349.23      428.03     29.06 o
  -6   0  14     1045.88     1013.59     30.08 o
  -5   0  14       36.13       48.29     17.76 o
  -4   0  14      262.50      248.10     12.55 o
  -3   0  14     1581.31     1507.27     18.19 o
  -2   0  14      228.95      230.60      8.79 o
  -1   0  14      251.72      267.36      8.29 o
   0   0  14      312.41      271.64     14.46 o
   1   0  14      429.08      390.37     28.81 o
   2   0  14        0.40        0.00      7.87 o
   3   0  14      272.06      237.21     14.14 o
   4   0  14       24.17       15.70     11.34 o
   5   0  14       96.69       56.66     15.09 o
   6   0  14       64.44       72.14     28.36 o
  -6   1  14      104.82      108.50     17.30 o
  -5   1  14      133.23      131.21     13.20 o
  -4   1  14      465.54      468.50      9.07 o
  -3   1  14      414.82      403.56      6.73 o
  -2   1  14      421.17      457.23      6.79 o
  -1   1  14      282.69      281.60      5.03 o
   0   1  14        4.19        4.15      4.26 o
   1   1  14      219.74      171.67      9.44 o
   2   1  14     1918.04     1898.14     12.22 o
   3   1  14      590.25      545.58      9.68 o
   4   1  14      154.36      171.49      9.07 o
   5   1  14        2.90        0.00     11.30 o
   6   1  14       45.99       29.22     19.79 o
  -6   2  14      127.78       99.52     16.80 o
  -5   2  14       54.64       56.50     11.88 o
  -4   2  14      228.86      201.42      8.54 o
  -3   2  14      191.95      184.36      6.01 o
  -2   2  14     1343.93     1355.03     10.54 o
  -1   2  14        6.69        7.85      5.70 o
   0   2  14     1349.80     1408.84     10.70 o
   1   2  14      422.14      448.96     12.46 o
   2   2  14        8.80        2.41      6.92 o
   3   2  14      407.89      380.94      9.00 o
   4   2  14       99.92      106.64      9.36 o
   5   2  14       24.11       10.34     12.65 o
   6   2  14       83.50       76.55     29.62 o
  -6   3  14        8.11       10.41     16.22 o
  -5   3  14      330.56      296.72     14.72 o
  -4   3  14      717.74      701.21     11.40 o
  -3   3  14     1690.79     1685.24     10.78 o
  -2   3  14     6638.15     6646.49     19.94 o
  -1   3  14      351.17      328.80      6.01 o
   0   3  14      949.09      988.59     16.39 o
   1   3  14        4.92        7.21     11.51 o
   2   3  14     1515.80     1515.01     12.12 o
   3   3  14      816.28      799.67     10.56 o
   4   3  14      149.79      137.84      9.61 o
   5   3  14      123.77      141.91     13.79 o
   6   3  14      200.17      178.89     30.99 o
  -6   4  14        0.00        0.00     16.25 o
  -5   4  14        2.38       14.50     12.61 o
  -4   4  14      626.24      606.91     11.69 o
  -3   4  14     1737.01     1705.30     12.13 o
  -2   4  14       37.72       41.25      5.92 o
  -1   4  14      603.17      572.49     20.02 o
   0   4  14     3388.42     3304.23     24.69 o
   1   4  14      632.28      633.79     15.17 o
   2   4  14      294.95      288.72      8.54 o
   3   4  14     1839.40     1723.68     14.09 o
   4   4  14       44.17       42.01      9.20 o
   5   4  14       68.48       48.96     12.96 o
  -6   5  14        5.91        8.44     16.46 o
  -5   5  14      141.83      121.17     13.48 o
  -4   5  14      272.19      292.58     10.17 o
  -3   5  14      465.66      470.44      9.71 o
  -2   5  14       89.01       78.86      7.35 o
  -1   5  14     1579.32     1573.55     21.13 o
   0   5  14      245.09      196.55     13.28 o
   1   5  14     1068.28     1110.23     17.77 o
   2   5  14      325.98      334.27      9.05 o
   3   5  14      804.40      809.32     11.64 o
   4   5  14       97.49       97.51      9.09 o
   5   5  14        3.89        0.00     12.87 o
  -6   6  14       12.99        4.67     16.95 o
  -5   6  14      201.43      216.06     14.37 o
  -4   6  14       36.91       34.14      9.75 o
  -3   6  14     1064.07     1088.64     14.38 o
  -2   6  14       71.75       74.56     10.70 o
  -1   6  14      312.63      293.32      7.88 o
   0   6  14        2.07        2.25      2.61 o
   1   6  14       72.57       74.06      5.45 o
   2   6  14     1511.83     1406.92     24.52 o
   3   6  14       47.06       37.78      8.56 o
   4   6  14       52.59       58.86      9.06 o
   5   6  14      110.42      103.06     16.35 o
  -6   7  14        0.90        0.00     16.65 o
  -5   7  14        1.90       17.97     14.93 o
  -4   7  14      100.74      100.05     13.70 o
  -3   7  14     1181.77     1213.19     16.96 o
  -2   7  14       35.61       39.90     10.51 o
  -1   7  14      251.49      236.83      8.25 o
   0   7  14      571.24      568.75     26.45 o
   1   7  14      395.26      353.77     16.89 o
   2   7  14     1229.16     1231.82     33.24 o
   3   7  14        0.72        1.11      9.79 o
   4   7  14        4.29        6.57      9.99 o
   5   7  14        3.27        4.33     18.56 o
  -6   8  14       43.89       28.39     17.25 o
  -5   8  14       69.18       93.25     18.60 o
  -4   8  14      180.85      175.42     14.54 o
  -3   8  14       38.38       60.45     12.79 o
  -2   8  14       72.06       65.94     11.19 o
  -1   8  14      521.19      524.96     13.76 o
   0   8  14      106.88      101.07      7.29 o
   1   8  14      653.38      571.18     21.45 o
   2   8  14      508.07      477.82     11.75 o
   3   8  14        3.82       13.78     10.15 o
   4   8  14      354.31      372.03     15.28 o
   5   8  14      121.17      133.86     20.39 o
  -5   9  14       83.71       78.00     18.69 o
  -4   9  14        0.00        6.59     13.20 o
  -3   9  14      214.12      198.70     14.56 o
  -2   9  14       15.12        4.86     16.46 o
  -1   9  14        6.72        7.31     11.17 o
   0   9  14        0.56        2.44     10.38 o
   1   9  14      495.52      457.52     12.46 o
   2   9  14        0.47        1.87      9.00 o
   3   9  14      632.84      565.45     14.55 o
   4   9  14      178.88      192.62     16.06 o
   5   9  14      428.38      478.50     24.32 o
  -5  10  14       54.14       77.99     18.52 o
  -4  10  14       57.23       72.65     14.23 o
  -3  10  14       13.27       21.05     16.10 o
  -2  10  14       36.26       61.70     17.32 o
  -1  10  14       87.56       75.01     12.04 o
   0  10  14     1735.10     1790.32     33.31 o
   1  10  14      398.30      369.10      9.36 o
   2  10  14        8.56       12.49      9.39 o
   3  10  14      771.16      727.47     19.62 o
   4  10  14       84.23      107.14     15.59 o
   5  10  14       12.98       22.44     24.93 o
  -5  11  14        4.54        3.21     17.74 o
  -4  11  14      194.02      214.05     15.81 o
  -3  11  14      122.38      102.96     17.82 o
  -2  11  14      475.06      438.66     21.56 o
  -1  11  14        2.16        6.51     18.31 o
   0  11  14       61.39       55.43     10.62 o
   1  11  14      382.32      353.71     22.78 o
   2  11  14       49.10       51.66     13.01 o
   3  11  14        0.82       11.35     19.75 o
   4  11  14      424.99      376.64     18.22 o
   5  11  14        0.80        0.00     19.63 o
  -5  12  14       16.91       51.51     31.71 o
  -4  12  14        3.23        6.05     14.02 o
  -3  12  14      110.60      141.08     19.10 o
  -2  12  14        4.65        0.00     18.50 o
  -1  12  14     2086.41     1888.19     34.38 o
   0  12  14     1109.98     1071.85     29.07 o
   1  12  14       32.44       31.95     20.44 o
   2  12  14     1565.17     1702.89     34.82 o
   3  12  14      361.79      347.11     23.85 o
   4  12  14       73.10       70.60     20.73 o
   5  12  14       36.97       39.02     20.30 o
  -4  13  14       12.57       11.45     14.47 o
  -3  13  14      185.70      196.00     20.82 o
  -2  13  14       16.85       14.25     19.52 o
  -1  13  14      227.60      228.23     55.09 o
   0  13  14       45.82       49.21     21.02 o
   1  13  14      939.43      885.98     33.91 o
   2  13  14      681.88      670.51     27.76 o
   3  13  14      222.11      191.36     22.85 o
   4  13  14        1.51        0.00     20.35 o
   5  13  14       50.22       20.94     29.42 o
  -4  14  14       21.15       43.16     31.09 o
  -3  14  14      336.59      330.15     22.75 o
  -2  14  14      255.04      246.79     22.24 o
  -1  14  14      754.05      704.68     27.65 o
   0  14  14      552.78      538.56     26.79 o
   1  14  14        7.90       22.12     21.16 o
   2  14  14        3.05       25.57     21.33 o
   3  14  14      158.52      222.12     23.46 o
   4  14  14      158.43      185.45     33.46 o
  -4  15  14      194.73      238.60     35.74 o
  -3  15  14        1.88        6.71     19.51 o
  -2  15  14       88.63       57.53     20.97 o
  -1  15  14        0.17        0.00     20.85 o
   0  15  14      162.68      117.96     22.67 o
   1  15  14      126.31      107.80     23.36 o
   2  15  14       15.98       29.21     22.57 o
   3  15  14      139.52      167.67     23.64 o
   4  15  14       87.64       92.06     22.90 o
  -3  16  14       92.67       75.78     21.15 o
  -2  16  14      194.67      188.54     22.79 o
  -1  16  14       38.89       37.16     21.73 o
   0  16  14      231.56      219.22     24.69 o
   1  16  14      340.69      293.33     25.60 o
   2  16  14       21.56       18.05     23.02 o
   3  16  14        4.37        8.51     22.95 o
   4  16  14        8.71       34.78     33.63 o
  -3  17  14       54.07       56.23     21.46 o
  -2  17  14       95.67      119.81     23.34 o
  -1  17  14      207.11      181.82     24.22 o
   0  17  14       32.71       47.63     23.16 o
   1  17  14       31.34       25.25     23.59 o
   2  17  14      131.37      110.02     24.98 o
   3  17  14       68.25       98.32     35.58 o
  -3  18  14       42.60       33.85     22.63 o
  -2  18  14      117.53      148.91     24.68 o
  -1  18  14      101.41      118.01     24.78 o
   0  18  14      188.01      168.24     25.85 o
   1  18  14      608.91      599.20     31.14 o
  -3  19  14       12.49       13.80     33.07 o
  -2  19  14        2.83       17.30     34.10 o
  -1  19  14       97.98       94.22     25.33 o
  -6   1  15      120.54      133.20     17.44 o
  -5   1  15        0.88        3.32     10.48 o
  -4   1  15      228.89      234.51      8.28 o
  -3   1  15       57.14       51.26      5.55 o
  -2   1  15      573.67      576.40      7.30 o
  -1   1  15     1336.85     1416.02     12.07 o
   0   1  15       10.49        8.12      4.28 o
   1   1  15      654.39      690.23     18.12 o
   2   1  15       29.16       38.59      5.17 o
   3   1  15      252.59      228.70      9.08 o
   4   1  15      310.79      279.40     11.05 o
   5   1  15       59.57       49.80     11.58 o
  -6   2  15       46.66       44.07     16.45 o
  -5   2  15       15.74       14.56     10.59 o
  -4   2  15      108.62       95.54      8.73 o
  -3   2  15       78.21       65.94      5.69 o
  -2   2  15      640.07      630.65      8.69 o
  -1   2  15      494.63      500.34      7.94 o
   0   2  15      190.68      207.26      6.50 o
   1   2  15     1679.42     1652.19     29.54 o
   2   2  15       47.46       61.59      7.30 o
   3   2  15      309.10      281.77      8.70 o
   4   2  15        9.35       17.40      8.50 o
   5   2  15      129.22      125.73     12.12 o
  -6   3  15       28.51       19.61     16.50 o
  -5   3  15       75.29       77.77     13.25 o
  -4   3  15       13.28       10.94      8.19 o
  -3   3  15      769.60      746.56      8.60 o
  -2   3  15      148.28      147.66      7.03 o
  -1   3  15      261.77      251.44      6.66 o
   0   3  15      326.23      345.42      9.66 o
   1   3  15      991.17     1045.20     17.48 o
   2   3  15      753.23      752.99     10.74 o
   3   3  15      431.01      403.10      9.17 o
   4   3  15      450.00      445.17     11.81 o
   5   3  15        1.28       10.33     15.48 o
   6   3  15        0.44        2.81     28.92 o
  -6   4  15       54.03       38.99     16.57 o
  -5   4  15       33.90       47.30     12.78 o
  -4   4  15      266.91      299.33     10.52 o
  -3   4  15      502.59      487.24      8.23 o
  -2   4  15       92.70      107.21      5.99 o
  -1   4  15      699.15      756.35     15.98 o
   0   4  15      530.52      584.35     18.20 o
   1   4  15       46.80       56.08     12.49 o
   2   4  15     2187.50     2202.53     19.12 o
   3   4  15       78.70       78.39      8.04 o
   4   4  15       16.85       10.87      9.16 o
   5   4  15       41.18       51.31     15.85 o
  -6   5  15      198.39      171.90     18.44 o
  -5   5  15        0.28        0.00     12.55 o
  -4   5  15      302.22      304.00     10.59 o
  -3   5  15       70.36       63.30      7.24 o
  -2   5  15      228.96      230.04      8.50 o
  -1   5  15      165.07      139.37      9.97 o
   0   5  15      178.33      205.65     13.61 o
   1   5  15     1683.29     1708.63     20.75 o
   2   5  15      452.36      451.92      9.32 o
   3   5  15      122.45      136.88      8.35 o
   4   5  15      599.14      539.53     12.25 o
   5   5  15       47.26       27.69     16.07 o
  -6   6  15        0.24        0.31     16.78 o
  -5   6  15      457.72      476.80     16.55 o
  -4   6  15      309.03      322.01     15.68 o
  -3   6  15      562.03      512.07     12.13 o
  -2   6  15      181.76      179.95     11.96 o
  -1   6  15      319.97      314.61     16.57 o
   0   6  15      556.90      621.70     18.82 o
   1   6  15       52.88       47.96      4.74 o
   2   6  15        1.15        0.19      7.71 o
   3   6  15        0.96        2.27      8.20 o
   4   6  15        8.99       10.91     11.55 o
   5   6  15       10.83        7.80     15.88 o
  -6   7  15       75.22       69.75     17.86 o
  -5   7  15      137.43      130.44     13.85 o
  -4   7  15      411.75      406.08     16.55 o
  -3   7  15      532.93      513.33     13.86 o
  -2   7  15      163.73      176.60     12.11 o
  -1   7  15       93.82       88.46     11.48 o
   0   7  15      364.04      339.74     17.55 o
   1   7  15      218.60      213.60     14.05 o
   2   7  15     3411.57     3364.37     51.23 o
   3   7  15       18.26       16.93     13.26 o
   4   7  15      396.78      376.97     17.15 o
   5   7  15      214.99      227.72     18.15 o
  -6   8  15       26.78       11.83     29.07 o
  -5   8  15      100.50      114.92     19.51 o
  -4   8  15       28.43       34.03     13.85 o
  -3   8  15        1.45        7.01     12.68 o
  -2   8  15      148.39      128.64     11.85 o
  -1   8  15       13.09       13.50     10.98 o
   0   8  15       30.51       27.17     10.48 o
   1   8  15     3082.49     3000.15     26.25 o
   2   8  15       77.58       62.69      8.74 o
   3   8  15       90.96       60.29     14.17 o
   4   8  15      294.08      268.77     16.47 o
   5   8  15       67.51       54.67     19.41 o
  -6   9  15       13.76       12.87     29.74 o
  -5   9  15        2.74       16.30     17.96 o
  -4   9  15       28.92       22.23     13.92 o
  -3   9  15       94.99      103.45     14.08 o
  -2   9  15      581.78      648.23     17.61 o
  -1   9  15      227.51      227.43     13.53 o
   0   9  15       43.19       57.74     11.31 o
   1   9  15       20.50       19.08      9.36 o
   2   9  15       61.36       49.38     11.86 o
   3   9  15       36.72       21.82     13.39 o
   4   9  15        1.41        8.66     14.85 o
   5   9  15      127.82      118.59     20.71 o
  -5  10  15        9.50       16.02     18.06 o
  -4  10  15        7.73        7.54     13.75 o
  -3  10  15       73.35       53.16     13.84 o
  -2  10  15      282.08      263.13     20.48 o
  -1  10  15       61.06       82.48     12.29 o
   0  10  15      654.04      568.53     15.26 o
   1  10  15     2070.40     2029.57     21.90 o
   2  10  15      170.70      174.18     13.86 o
   3  10  15      635.78      649.33     28.03 o
   4  10  15        6.13        9.07     14.60 o
   5  10  15       72.11       65.33     20.78 o
  -5  11  15       49.71       66.23     18.99 o
  -4  11  15      479.94      512.98     18.60 o
  -3  11  15       20.41       22.24     17.55 o
  -2  11  15        5.80       15.66     18.56 o
  -1  11  15      239.60      243.85     30.76 o
   0  11  15     1700.59     1609.76     21.35 o
   1  11  15      144.02      170.44     21.97 o
   2  11  15     1502.37     1510.22     33.66 o
   3  11  15      394.27      381.85     17.30 o
   4  11  15       49.75       59.98     15.68 o
   5  11  15      434.81      434.84     33.61 o
  -5  12  15       45.77       33.94     30.95 o
  -4  12  15        0.88       10.58     14.33 o
  -3  12  15       77.41       71.68     19.08 o
  -2  12  15      269.31      263.01     21.35 o
  -1  12  15      474.88      481.72     24.54 o
   0  12  15      283.48      297.16     23.00 o
   1  12  15       75.94       93.17     21.90 o
   2  12  15       63.69       44.72     21.31 o
   3  12  15        9.59        1.46     20.68 o
   4  12  15      233.74      259.42     23.73 o
   5  12  15        5.34        9.92     29.68 o
  -4  13  15      184.81      203.97     16.65 o
  -3  13  15      582.22      563.79     24.38 o
  -2  13  15      133.76      111.48     20.34 o
  -1  13  15        8.29        0.00     20.15 o
   0  13  15       65.21       66.98     21.38 o
   1  13  15      344.82      308.69     24.44 o
   2  13  15     1076.78     1062.75     31.52 o
   3  13  15      491.16      484.99     26.40 o
   4  13  15      201.91      251.16     24.20 o
  -4  14  15        1.33        9.14     20.30 o
  -3  14  15        4.01       12.87     18.72 o
  -2  14  15        2.51       12.62     20.20 o
  -1  14  15        0.25        8.13     20.69 o
   0  14  15      100.70       93.15     22.46 o
   1  14  15      131.14      157.44     23.15 o
   2  14  15       48.58       74.26     22.32 o
   3  14  15        0.68        0.00     21.55 o
   4  14  15       51.86       53.05     22.14 o
  -4  15  15       34.97       42.01     31.38 o
  -3  15  15       18.37       11.21     19.53 o
  -2  15  15      152.31      142.81     22.44 o
  -1  15  15      164.19      157.40     22.93 o
   0  15  15      178.93      167.00     23.66 o
   1  15  15      100.80      105.98     23.04 o
   2  15  15       86.77       89.78     23.03 o
   3  15  15      106.00      106.11     23.50 o
   4  15  15       74.00       48.24     32.02 o
  -3  16  15       50.70       43.95     20.47 o
  -2  16  15       35.54       22.81     21.24 o
  -1  16  15       80.56      123.95     23.34 o
   0  16  15        2.32        3.73     22.93 o
   1  16  15      242.75      278.38     26.07 o
   2  16  15        1.50        0.00     23.05 o
   3  16  15      211.87      290.79     26.94 o
  -3  17  15        8.53       10.27     21.61 o
  -2  17  15      447.92      496.51     27.54 o
  -1  17  15        3.32       17.65     23.33 o
   0  17  15       31.70       22.50     25.55 o
   1  17  15        0.07        0.00     23.12 o
   2  17  15      160.34      148.91     34.89 o
  -3  18  15       20.86       12.39     22.65 o
  -2  18  15       35.98       33.98     23.33 o
  -1  18  15       60.80       62.03     24.31 o
   0  18  15       20.41       28.47     24.27 o
   1  18  15        0.00       23.51     24.91 o
  -6   0  16      484.36      436.93     24.40 o
  -5   0  16       16.80        9.17     16.69 o
  -4   0  16      217.43      201.09     10.80 o
  -3   0  16      143.44      126.05      8.65 o
  -2   0  16      141.13      131.04      8.37 o
  -1   0  16     3641.40     3712.57     53.62 o
   0   0  16     1563.32     1561.85     22.68 o
   1   0  16       69.45       49.07      7.55 o
   2   0  16      241.54      217.74     15.79 o
   3   0  16       74.08       62.40     10.51 o
   4   0  16     1580.27     1474.91     25.55 o
   5   0  16      162.33      147.13     28.78 o
  -6   1  16      402.84      389.04     19.72 o
  -5   1  16      411.45      397.64     12.28 o
  -4   1  16      131.85      138.29      7.94 o
  -3   1  16      397.15      398.44      7.01 o
  -2   1  16        3.32        4.68      5.62 o
  -1   1  16     2656.73     2748.33     17.83 o
   0   1  16      124.29      116.96      7.00 o
   1   1  16      586.72      541.94     19.86 o
   2   1  16        9.48       10.06      7.27 o
   3   1  16       77.18       69.83      8.35 o
   4   1  16      698.35      695.83     13.05 o
   5   1  16      290.19      303.15     18.90 o
  -6   2  16       26.27       33.09     16.42 o
  -5   2  16       47.84       43.78     11.32 o
  -4   2  16      104.84      103.47      8.83 o
  -3   2  16        7.27        9.93      5.94 o
  -2   2  16      140.63      147.67      6.94 o
  -1   2  16        0.26        0.50      5.79 o
   0   2  16     1527.48     1576.76     11.17 o
   1   2  16     1437.30     1380.80     19.94 o
   2   2  16      120.57      120.44      7.68 o
   3   2  16      499.25      501.49     10.41 o
   4   2  16      683.83      625.24     14.96 o
   5   2  16       28.85       31.48     13.44 o
  -6   3  16       53.00       58.38     16.95 o
  -5   3  16      106.69      118.50     13.62 o
  -4   3  16        9.87        8.51      8.39 o
  -3   3  16       72.93       85.06      6.32 o
  -2   3  16      203.60      188.18      7.18 o
  -1   3  16       16.67       14.25      4.95 o
   0   3  16      581.87      584.13     10.44 o
   1   3  16     1255.16     1272.11     21.26 o
   2   3  16      202.55      189.88      7.98 o
   3   3  16      267.48      258.24      8.68 o
   4   3  16        1.10        1.72     10.97 o
   5   3  16        0.15        0.05     15.83 o
  -6   4  16       64.47       47.00     16.65 o
  -5   4  16      175.81      180.53     14.20 o
  -4   4  16       59.25       59.13      8.74 o
  -3   4  16      154.66      151.91      7.40 o
  -2   4  16     1706.61     1688.49     12.14 o
  -1   4  16      499.16      480.53     14.85 o
   0   4  16      239.91      254.71     14.23 o
   1   4  16      933.22      902.53     17.63 o
   2   4  16     1670.93     1582.33     20.41 o
   3   4  16      282.76      281.02     10.38 o
   4   4  16      768.85      775.43     15.47 o
   5   4  16       53.71       46.66     16.61 o
  -6   5  16        6.80        7.69     16.49 o
  -5   5  16        1.51        0.20     12.96 o
  -4   5  16       33.85       37.72      9.15 o
  -3   5  16      258.96      243.48      8.25 o
  -2   5  16      148.17      155.75      8.07 o
  -1   5  16      627.37      677.61     16.42 o
   0   5  16      186.18      170.62     13.99 o
   1   5  16       32.46       18.37     12.99 o
   2   5  16        2.52        0.00      9.98 o
   3   5  16      274.94      235.37     11.97 o
   4   5  16      145.49      165.70     12.12 o
   5   5  16        0.02        0.00     16.08 o
  -6   6  16       97.16      112.34     17.92 o
  -5   6  16      500.07      457.12     16.46 o
  -4   6  16       38.07       30.61     11.51 o
  -3   6  16      131.49      134.41      8.83 o
  -2   6  16     1280.80     1241.29     15.33 o
  -1   6  16      607.84      576.05     19.39 o
   0   6  16      911.23      867.30     22.71 o
   1   6  16       30.58       15.42     13.16 o
   2   6  16      891.07      863.86     26.30 o
   3   6  16      193.25      214.43     13.17 o
   4   6  16        1.28        1.13     12.09 o
   5   6  16        7.36       12.97     15.98 o
  -6   7  16       22.22       19.38     17.27 o
  -5   7  16       26.01       20.86     14.73 o
  -4   7  16       84.08       78.18     14.43 o
  -3   7  16      213.62      205.02     11.05 o
  -2   7  16        1.90        2.13     10.98 o
  -1   7  16      799.87      788.37     17.52 o
   0   7  16      686.78      671.02     19.96 o
   1   7  16     2340.52     2235.77     28.73 o
   2   7  16     1062.32     1021.16     19.78 o
   3   7  16      460.19      418.74     16.79 o
   4   7  16      186.07      163.17     15.88 o
   5   7  16       57.46       60.13     16.62 o
  -5   8  16       22.04       17.88     14.56 o
  -4   8  16       15.03       28.23     14.01 o
  -3   8  16     1408.68     1388.80     18.98 o
  -2   8  16      490.31      487.32     14.94 o
  -1   8  16        0.00        0.00     10.85 o
   0   8  16       14.16       30.68     10.91 o
   1   8  16     2406.55     2390.70     36.95 o
   2   8  16      114.17      103.50     12.82 o
   3   8  16      247.77      233.85     15.37 o
   4   8  16      179.58      156.40     16.16 o
   5   8  16       39.06       38.21     20.12 o
  -5   9  16       44.42       44.07     18.84 o
  -4   9  16      150.25      164.80     15.18 o
  -3   9  16       20.93       16.47     13.60 o
  -2   9  16       79.71       91.53     13.64 o
  -1   9  16        3.48        3.89     12.40 o
   0   9  16       16.56       13.50     11.54 o
   1   9  16      336.72      317.42     22.86 o
   2   9  16      465.37      451.32     15.57 o
   3   9  16      217.94      227.77     15.52 o
   4   9  16       46.42       28.50     14.85 o
   5   9  16        0.00        1.20     19.99 o
  -5  10  16       12.40       28.68     18.62 o
  -4  10  16        1.85        8.90     14.09 o
  -3  10  16      281.55      268.37     16.01 o
  -2  10  16     1892.90     1868.23     32.50 o
  -1  10  16      548.25      527.19     16.57 o
   0  10  16        6.53       10.89     11.00 o
   1  10  16      205.46      198.30     22.26 o
   2  10  16     2324.34     2375.90     38.86 o
   3  10  16       38.52       40.10     13.96 o
   4  10  16        7.41       16.54     15.08 o
   5  10  16       29.27       17.10     20.12 o
  -5  11  16        2.82       12.73     18.91 o
  -4  11  16      189.52      177.94     15.94 o
  -3  11  16        5.45       10.00     17.59 o
  -2  11  16       75.38       87.06     19.20 o
  -1  11  16        0.07        6.76     19.31 o
   0  11  16      205.79      188.73     12.78 o
   1  11  16      460.79      438.13     25.33 o
   2  11  16        2.81        3.86     20.94 o
   3  11  16       30.95       36.88     20.88 o
   4  11  16       34.31       38.98     20.52 o
   5  11  16        3.67        9.12     30.48 o
  -5  12  16       16.51       22.11     19.22 o
  -4  12  16       10.08       16.16     14.64 o
  -3  12  16       97.25       96.67     18.80 o
  -2  12  16      409.66      410.07     23.42 o
  -1  12  16        7.47        4.14     20.05 o
   0  12  16      146.71      184.63     22.12 o
   1  12  16        4.61        6.80     21.60 o
   2  12  16       62.51       65.97     22.31 o
   3  12  16        4.31        0.00     20.83 o
   4  12  16       61.80       70.02     21.62 o
  -4  13  16       43.41       64.26     15.30 o
  -3  13  16      117.64      102.90     20.34 o
  -2  13  16       10.88        3.23     20.03 o
  -1  13  16      461.63      428.49     25.03 o
   0  13  16        1.47        0.00     21.22 o
   1  13  16      507.79      476.27     26.42 o
   2  13  16       35.76       27.43     21.53 o
   3  13  16       38.57       48.08     24.54 o
   4  13  16       77.59      115.46     22.93 o
  -4  14  16      316.22      325.75     24.46 o
  -3  14  16        6.70        0.00     19.77 o
  -2  14  16       54.83       51.45     20.81 o
  -1  14  16      467.97      408.38     25.67 o
   0  14  16      808.32      777.16     29.74 o
   1  14  16        0.60       11.82     21.65 o
   2  14  16      307.07      304.51     59.49 o
   3  14  16       58.36       16.66     22.13 o
   4  14  16       42.06       49.55     23.20 o
  -3  15  16      124.20      124.08     21.61 o
  -2  15  16        7.76       22.88     21.30 o
  -1  15  16      223.31      226.02     23.95 o
   0  15  16        5.71        1.07     22.96 o
   1  15  16       63.48       65.53     22.89 o
   2  15  16       25.29       20.67     28.76 o
   3  15  16       63.62       63.80     23.71 o
   4  15  16      233.49      192.08     36.67 o
  -3  16  16        1.43       10.14     20.99 o
  -2  16  16       81.31       89.69     22.80 o
  -1  16  16        7.53        1.34     22.41 o
   0  16  16       20.84       37.26     22.90 o
   1  16  16       34.45       40.10     23.55 o
   2  16  16        0.56        7.72     23.81 o
   3  16  16        3.95        0.00     32.63 o
  -3  17  16       25.68       11.57     22.47 o
  -2  17  16        0.01       17.07     22.76 o
  -1  17  16       17.10       31.87     23.91 o
   0  17  16        2.92        6.19     23.56 o
   1  17  16       11.54        0.00     23.41 o
  -2  18  16      331.22      401.00     27.99 o
  -1  18  16      212.96      217.63     26.79 o
  -6   1  17        4.64        8.71     15.83 o
  -5   1  17        4.44       13.14      9.94 o
  -4   1  17      246.35      242.07      8.59 o
  -3   1  17       60.76       62.00      5.82 o
  -2   1  17      892.78      887.74      8.99 o
  -1   1  17      402.52      451.76      8.81 o
   0   1  17      232.42      173.98     15.03 o
   1   1  17      331.92      354.29     12.20 o
   2   1  17      582.66      611.59     10.03 o
   3   1  17       40.38       43.81     10.23 o
   4   1  17       50.15       43.91     13.18 o
   5   1  17        8.28        3.81     19.79 o
  -6   2  17       65.59       70.86     16.78 o
  -5   2  17      899.09      892.17     17.45 o
  -4   2  17      530.68      522.79     10.49 o
  -3   2  17      464.52      476.28      8.02 o
  -2   2  17      564.27      541.02      8.59 o
  -1   2  17        0.03        3.54      5.77 o
   0   2  17      732.45      773.10      8.89 o
   1   2  17       96.20      106.58     11.07 o
   2   2  17      384.30      421.67     12.70 o
   3   2  17        5.44        5.67     10.05 o
   4   2  17      281.88      304.20     15.49 o
   5   2  17      145.54      137.78     17.45 o
  -6   3  17       19.02       10.55     16.24 o
  -5   3  17        0.22        1.58     12.68 o
  -4   3  17       77.82       77.17      8.94 o
  -3   3  17        5.41        1.18      6.46 o
  -2   3  17       75.77       83.80      6.78 o
  -1   3  17      149.71      157.28      7.17 o
   0   3  17      115.87      101.33      8.13 o
   1   3  17       22.46       20.85     11.72 o
   2   3  17       27.97       22.47     10.49 o
   3   3  17        0.77        2.12     10.00 o
   4   3  17        6.25        7.91     13.10 o
   5   3  17        2.98        5.05     16.24 o
  -6   4  17        0.40        2.99     16.56 o
  -5   4  17        1.94       16.31     12.87 o
  -4   4  17       15.97       16.28      8.61 o
  -3   4  17      270.55      253.09      8.43 o
  -2   4  17      119.65      136.32      7.12 o
  -1   4  17       46.22       48.86     13.18 o
   0   4  17     2837.56     2768.62     19.71 o
   1   4  17       64.51       47.64     13.58 o
   2   4  17      459.16      463.00     13.98 o
   3   4  17      103.42       89.75      9.62 o
   4   4  17        7.49       12.65     11.31 o
   5   4  17        1.46        0.00     16.32 o
  -6   5  17       42.22       24.52     21.07 o
  -5   5  17      147.92      136.14     14.02 o
  -4   5  17       27.23       29.71     10.04 o
  -3   5  17        6.41        7.75      7.23 o
  -2   5  17      145.70      134.97      7.63 o
  -1   5  17      230.45      205.22     14.31 o
   0   5  17       10.13        9.86     13.37 o
   1   5  17      159.44      145.28     14.06 o
   2   5  17      359.50      370.43     15.13 o
   3   5  17     1273.36     1137.19     17.12 o
   4   5  17       41.29       45.81     11.41 o
   5   5  17      150.56      155.62     17.79 o
  -6   6  17       18.13       32.68     21.46 o
  -5   6  17        5.26        0.00     12.80 o
  -4   6  17        0.52        0.00     11.12 o
  -3   6  17      175.40      169.98      8.38 o
  -2   6  17      305.38      322.63      9.25 o
  -1   6  17     2263.14     2210.69     22.64 o
   0   6  17      427.97      443.14     16.21 o
   1   6  17      565.27      565.07     16.83 o
   2   6  17      409.44      377.21     18.87 o
   3   6  17     1035.00     1013.85     19.65 o
   4   6  17      140.10      159.60     13.89 o
   5   6  17        6.07       13.36     16.60 o
  -5   7  17       54.95       50.59     18.56 o
  -4   7  17       77.94       80.53     14.73 o
  -3   7  17       61.87       75.01     10.27 o
  -2   7  17       89.44       82.70     12.11 o
  -1   7  17      126.83      132.36     12.55 o
   0   7  17     1635.83     1701.00     39.64 o
   1   7  17      800.04      819.11     21.86 o
   2   7  17     1016.93      977.78     33.29 o
   3   7  17      123.92      121.22     14.94 o
   4   7  17     1179.27     1241.36     23.81 o
   5   7  17       21.25       37.83     17.06 o
  -5   8  17       11.62       15.44     18.40 o
  -4   8  17      142.42      156.03     15.32 o
  -3   8  17     1082.88     1095.54     17.99 o
  -2   8  17      271.54      261.17     13.56 o
  -1   8  17      273.97      251.07     13.26 o
   0   8  17     1536.61     1549.67     33.65 o
   1   8  17       10.95        4.77     16.72 o
   2   8  17        8.52        0.00     11.94 o
   3   8  17       18.34        8.46     13.78 o
   4   8  17      142.06      157.54     15.83 o
   5   8  17       43.12       57.66     17.32 o
  -5   9  17       42.13       74.64     19.37 o
  -4   9  17        6.33        2.72     14.22 o
  -3   9  17       34.88       52.53     13.69 o
  -2   9  17     1037.62     1082.52     21.35 o
  -1   9  17       67.27       51.78     12.97 o
   0   9  17      372.93      379.25     15.15 o
   1   9  17       81.11       98.65     21.04 o
   2   9  17       78.06       62.77     20.82 o
   3   9  17        0.29        1.35     13.97 o
   4   9  17       45.29       47.55     15.85 o
   5   9  17        4.36        5.61     20.17 o
  -5  10  17       77.14       68.91     19.44 o
  -4  10  17        0.92        5.89     14.46 o
  -3  10  17      272.75      244.54     16.31 o
  -2  10  17      106.85      105.50     19.30 o
  -1  10  17       64.88       62.01     12.99 o
   0  10  17       17.87       10.16     11.39 o
   1  10  17       15.63        5.98     20.63 o
   2  10  17       52.83       40.81     21.11 o
   3  10  17        1.48        0.00     20.27 o
   4  10  17      162.17      203.81     22.55 o
   5  10  17      149.93      150.79     34.02 o
  -5  11  17        6.01       26.49     19.30 o
  -4  11  17        8.39        3.65     14.49 o
  -3  11  17      132.52      162.75     16.00 o
  -2  11  17        3.22       12.98     18.97 o
  -1  11  17       55.49       41.63     12.86 o
   0  11  17        4.52        0.00     20.47 o
   1  11  17     2746.19     2580.96     41.46 o
   2  11  17        3.31        0.00     21.61 o
   3  11  17      118.90      142.90     22.75 o
   4  11  17       35.14       25.79     21.34 o
  -5  12  17       24.60       26.92     24.69 o
  -4  12  17      247.07      244.33     17.29 o
  -3  12  17       22.03       32.68     19.05 o
  -2  12  17      234.46      238.34     24.21 o
  -1  12  17        0.69        2.07     20.26 o
   0  12  17       58.09       57.90     21.23 o
   1  12  17      876.19      942.47     30.83 o
   2  12  17       11.40        6.21     21.34 o
   3  12  17       12.27        6.37     21.27 o
   4  12  17       19.69       12.74     21.82 o
  -4  13  17      189.15      176.05     16.98 o
  -3  13  17        0.39        0.00     18.76 o
  -2  13  17       14.96       22.04     19.90 o
  -1  13  17       48.76       28.68     21.62 o
   0  13  17       57.55       64.63     22.37 o
   1  13  17        0.14        4.50     21.84 o
   2  13  17        4.79        0.00     21.74 o
   3  13  17      257.17      238.17     24.86 o
   4  13  17      367.11      390.70     26.84 o
  -4  14  17       15.01       13.78     21.07 o
  -3  14  17        2.21        5.17     19.40 o
  -2  14  17      731.67      689.57     27.99 o
  -1  14  17        3.26       11.57     21.59 o
   0  14  17     1545.66     1621.26     37.15 o
   1  14  17       54.92       97.25     23.84 o
   2  14  17      391.97      464.64     27.52 o
   3  14  17       17.21        7.58     22.62 o
   4  14  17       20.73       19.20     32.88 o
  -3  15  17      131.89      135.38     22.07 o
  -2  15  17       28.23       30.68     21.61 o
  -1  15  17       46.63       27.33     21.84 o
   0  15  17       78.82      102.82     23.79 o
   1  15  17      124.79      116.71     24.58 o
   2  15  17       55.89       72.63     23.99 o
   3  15  17        3.31       10.76     32.79 o
  -3  16  17       18.13       10.51     21.60 o
  -2  16  17       21.91       29.51     22.72 o
  -1  16  17      213.72      241.31     25.83 o
   0  16  17       38.80       46.88     23.67 o
   1  16  17        0.12        1.63     23.26 o
   2  16  17      192.34      179.89     25.94 o
  -3  17  17       67.94       76.89     23.36 o
  -2  17  17        3.04       10.25     23.47 o
  -1  17  17      525.30      571.97     30.10 o
   0  17  17      225.87      269.80     28.01 o
  -6   0  18       17.06        1.86     18.88 o
  -5   0  18      254.69      262.94     16.80 o
  -4   0  18     2662.87     2659.12     22.12 o
  -3   0  18      240.44      232.45      9.07 o
  -2   0  18      209.52      200.27      9.88 o
  -1   0  18       92.64       65.31     10.43 o
   0   0  18       86.37       69.63     15.82 o
   1   0  18     1496.82     1434.98     24.18 o
   2   0  18        4.49        9.36     15.23 o
   3   0  18      141.91      117.32     16.10 o
   4   0  18        5.91        4.88     18.65 o
   5   0  18      159.02      135.77     31.23 o
  -6   1  18       32.73       27.04     16.10 o
  -5   1  18      723.27      690.69     14.40 o
  -4   1  18      735.87      727.31     10.80 o
  -3   1  18     1062.38     1033.19      9.28 o
  -2   1  18      177.75      176.20      8.63 o
  -1   1  18      268.26      281.91     11.63 o
   0   1  18      463.87      417.21     12.95 o
   1   1  18     1020.54     1004.64     15.58 o
   2   1  18     2388.26     2285.56     24.93 o
   3   1  18      924.82      883.81     14.93 o
   4   1  18        4.37        0.00     13.13 o
   5   1  18        1.77        7.30     20.32 o
  -6   2  18       14.48       20.89     19.90 o
  -5   2  18       20.59       11.61     11.17 o
  -4   2  18      526.64      484.52     10.63 o
  -3   2  18      109.13      111.99      7.05 o
  -2   2  18       29.23       26.36      6.69 o
  -1   2  18      997.06      951.79     11.78 o
   0   2  18      496.07      464.53     14.45 o
   1   2  18      826.02      845.18     15.11 o
   2   2  18     2611.41     2450.83     20.76 o
   3   2  18      506.46      485.19     13.18 o
   4   2  18        7.72       26.44     13.47 o
   5   2  18       25.02       42.69     21.24 o
  -6   3  18       53.40       76.30     21.22 o
  -5   3  18       17.19       26.35     11.36 o
  -4   3  18        2.57        5.88      8.51 o
  -3   3  18       73.08       59.01      6.92 o
  -2   3  18     1067.06     1053.12     12.36 o
  -1   3  18      143.37      145.61      8.76 o
   0   3  18      214.12      211.16     13.23 o
   1   3  18      868.35      893.72     16.57 o
   2   3  18      153.00      153.40     11.63 o
   3   3  18      813.24      836.35     14.83 o
   4   3  18      167.75      161.29     14.79 o
   5   3  18       30.72       13.59     16.88 o
  -6   4  18       10.21       13.43     20.76 o
  -5   4  18       10.31       21.47     15.19 o
  -4   4  18       92.37       98.03     10.21 o
  -3   4  18       55.13       45.24      8.20 o
  -2   4  18        1.60        1.75      7.90 o
  -1   4  18     1359.49     1401.16     19.47 o
   0   4  18      979.37      999.12     19.15 o
   1   4  18       73.96       77.93     13.94 o
   2   4  18     1045.10     1008.42     15.66 o
   3   4  18       29.92       27.83     10.65 o
   4   4  18      328.18      337.28     15.97 o
   5   4  18        0.01        0.00     16.83 o
  -6   5  18        0.00        8.01     21.20 o
  -5   5  18       92.91       86.36     15.76 o
  -4   5  18      124.10      117.28     11.52 o
  -3   5  18      831.05      833.87     12.77 o
  -2   5  18        3.64        8.08      7.93 o
  -1   5  18      211.72      221.94     14.82 o
   0   5  18       20.99       16.23     13.64 o
   1   5  18       56.97       46.19     13.80 o
   2   5  18        1.06        4.15     12.91 o
   3   5  18      485.32      457.26     13.05 o
   4   5  18       93.60       70.78     13.81 o
   5   5  18       11.84       17.18     16.70 o
  -6   6  18       28.76       32.92     23.64 o
  -5   6  18       46.17       45.92     18.87 o
  -4   6  18       11.44       19.25     14.11 o
  -3   6  18       64.85       77.29      9.05 o
  -2   6  18      789.85      772.36     23.17 o
  -1   6  18      403.94      403.12     14.77 o
   0   6  18        7.90        8.15     13.67 o
   1   6  18        7.71        0.00     13.53 o
   2   6  18        0.02        0.00     16.09 o
   3   6  18      118.74      127.25     13.13 o
   4   6  18       31.50       18.39     13.50 o
   5   6  18       36.00       27.81     17.09 o
  -5   7  18        4.58       17.68     18.70 o
  -4   7  18       12.29        9.04     14.28 o
  -3   7  18      106.15      103.57      9.58 o
  -2   7  18        2.14        0.12     11.89 o
  -1   7  18        4.11        1.13     11.91 o
   0   7  18     1212.82     1144.82     26.17 o
   1   7  18       46.01       34.78     16.69 o
   2   7  18      111.96      125.84     17.50 o
   3   7  18      933.77      948.42     18.44 o
   4   7  18       12.17       20.22     14.62 o
   5   7  18       27.66       35.22     17.52 o
  -5   8  18      185.94      190.66     20.73 o
  -4   8  18       40.84       40.18     14.51 o
  -3   8  18      254.70      252.20     12.10 o
  -2   8  18       69.77       61.62     12.24 o
  -1   8  18      184.23      140.37     12.86 o
   0   8  18     1425.15     1372.64     25.99 o
   1   8  18       58.72       48.39     17.03 o
   2   8  18       19.26       10.99     20.61 o
   3   8  18      153.18      190.15     22.06 o
   4   8  18      150.10      142.76     16.32 o
   5   8  18        4.24        0.00     20.65 o
  -5   9  18       10.30       22.00     19.06 o
  -4   9  18       13.51       25.96     14.71 o
  -3   9  18       25.68       36.67     14.28 o
  -2   9  18       10.51       26.19     12.30 o
  -1   9  18      736.87      683.61     16.53 o
   0   9  18       16.81       15.34     12.29 o
   1   9  18      607.21      630.26     26.92 o
   2   9  18      556.25      556.18     26.29 o
   3   9  18      124.76      126.91     21.85 o
   4   9  18       91.59      127.52     21.46 o
   5   9  18       89.23       84.53     34.04 o
  -5  10  18       21.41       15.89     19.37 o
  -4  10  18      274.97      296.45     17.59 o
  -3  10  18      415.64      433.06     17.70 o
  -2  10  18       17.90       31.60     14.06 o
  -1  10  18       29.11       20.36     13.03 o
   0  10  18      618.32      587.34     17.03 o
   1  10  18        5.04        0.00     21.45 o
   2  10  18      360.65      398.57     28.63 o
   3  10  18       13.40        6.45     21.05 o
   4  10  18        3.65        1.38     21.23 o
  -5  11  18       26.48       34.45     19.55 o
  -4  11  18      175.88      195.67     16.71 o
  -3  11  18       66.08       49.95     15.16 o
  -2  11  18       31.91       16.23     19.44 o
  -1  11  18       90.82       90.82     13.74 o
   0  11  18      266.85      310.92     24.12 o
   1  11  18       96.38      113.58     22.96 o
   2  11  18      319.76      277.04     24.81 o
   3  11  18        6.99        4.84     21.24 o
   4  11  18       28.03       22.88     22.01 o
  -5  12  18       66.28       78.33     26.88 o
  -4  12  18       11.09        9.40     15.09 o
  -3  12  18       33.47       30.49     15.43 o
  -2  12  18        0.28        2.30     20.28 o
  -1  12  18      586.52      543.46     26.61 o
   0  12  18       10.32        0.00     21.74 o
   1  12  18       79.65       91.53     22.86 o
   2  12  18       94.38       67.75     22.80 o
   3  12  18        2.83        0.00     22.02 o
   4  12  18       24.61       29.91     22.74 o
  -4  13  18       13.25       23.01     15.61 o
  -3  13  18      140.09      122.58     21.19 o
  -2  13  18       11.05       20.53     21.00 o
  -1  13  18       62.78       57.02     21.92 o
   0  13  18       13.48       19.82     21.76 o
   1  13  18       19.63       29.42     22.47 o
   2  13  18       10.89       13.67     22.26 o
   3  13  18       49.70       56.18     23.24 o
   4  13  18        2.97       32.10     32.84 o
  -4  14  18        0.42        3.87     16.25 o
  -3  14  18       52.98       53.65     20.70 o
  -2  14  18        1.09       16.13     21.22 o
  -1  14  18       66.85       69.07     22.99 o
   0  14  18      244.12      223.21     25.18 o
   1  14  18       25.71       44.92     22.63 o
   2  14  18      133.75      136.34     24.46 o
   3  14  18       15.28        0.00     32.83 o
  -3  15  18        8.87       10.36     20.86 o
  -2  15  18       40.13       26.00     21.85 o
  -1  15  18       63.98       71.61     23.59 o
   0  15  18      586.18      576.38     29.15 o
   1  15  18       22.36       51.64     24.05 o
   2  15  18       33.88       30.33     23.88 o
  -3  16  18       98.88      114.88     23.46 o
  -2  16  18        2.20        9.56     22.89 o
  -1  16  18      233.80      277.20     27.41 o
   0  16  18      184.93      176.13     26.19 o
   1  16  18       26.30       31.10     24.24 o
  -3  17  18        3.93       12.13     30.88 o
  -2  17  18        0.88       12.70     31.61 o
  -1  17  18      542.15      490.77     41.08 o
  -6   1  19       23.70       28.57     26.70 o
  -5   1  19      182.10      205.12     13.03 o
  -4   1  19      328.91      331.17      9.94 o
  -3   1  19      230.67      215.33      7.68 o
  -2   1  19      207.27      218.42      9.14 o
  -1   1  19       14.76       11.33     11.65 o
   0   1  19      682.35      718.95     14.75 o
   1   1  19      252.44      250.93     12.67 o
   2   1  19       51.26       88.04     11.61 o
   3   1  19        0.03        3.51     10.61 o
   4   1  19       28.41       30.98     14.03 o
   5   1  19        4.28       20.33     22.21 o
  -6   2  19       34.58       15.87     27.73 o
  -5   2  19      230.56      225.97     14.51 o
  -4   2  19        6.67        6.02      9.10 o
  -3   2  19       46.76       41.77      7.67 o
  -2   2  19       90.51       94.16      8.62 o
  -1   2  19      709.07      722.49     10.99 o
   0   2  19      689.64      689.43     15.80 o
   1   2  19     3434.99     3316.72     36.38 o
   2   2  19      241.54      220.12     12.52 o
   3   2  19      370.32      410.00     13.15 o
   4   2  19        0.26        0.00     13.76 o
   5   2  19        6.26       14.87     21.96 o
  -6   3  19       10.12       14.24     20.51 o
  -5   3  19       46.87       50.12     12.97 o
  -4   3  19      260.09      264.63     11.49 o
  -3   3  19      524.48      520.89     10.10 o
  -2   3  19      546.11      539.82     10.61 o
  -1   3  19      579.25      624.57     13.95 o
   0   3  19        2.46        0.00     12.07 o
   1   3  19       64.98       70.60     12.75 o
   2   3  19       39.55       41.63     11.41 o
   3   3  19        9.22        7.48     10.83 o
   4   3  19      135.39      104.79     14.72 o
   5   3  19       25.55       39.92     22.27 o
  -6   4  19       54.66       66.82     21.50 o
  -5   4  19      131.24      146.61     16.47 o
  -4   4  19     1123.37     1034.94     17.18 o
  -3   4  19       43.45       38.51      8.37 o
  -2   4  19      287.92      287.11      9.67 o
  -1   4  19     3322.22     3263.20     20.45 o
   0   4  19      164.11      175.38     13.22 o
   1   4  19      856.24      838.18     16.87 o
   2   4  19      393.05      376.40     13.42 o
   3   4  19      353.89      320.59     12.77 o
   4   4  19      141.22      129.89     17.18 o
   5   4  19       76.99       98.93     23.09 o
  -6   5  19        3.46        3.55     21.05 o
  -5   5  19       60.26       82.06     19.32 o
  -4   5  19        0.01        0.00     11.12 o
  -3   5  19      178.84      199.90      9.87 o
  -2   5  19        0.73        0.19      8.11 o
  -1   5  19      126.35      101.67     14.34 o
   0   5  19      183.40      183.88     15.17 o
   1   5  19       59.60       46.55     14.05 o
   2   5  19       21.52       11.44     13.79 o
   3   5  19        9.67        3.32     12.61 o
   4   5  19       17.89       22.88     13.61 o
   5   5  19        3.08       12.78     17.36 o
  -5   6  19       15.59       25.69     19.00 o
  -4   6  19       88.96       92.61     15.32 o
  -3   6  19      159.16      148.53     10.97 o
  -2   6  19      119.55      115.39      9.55 o
  -1   6  19      326.77      310.50     13.23 o
   0   6  19      600.35      584.30     17.77 o
   1   6  19       95.06       91.64     14.50 o
   2   6  19      658.76      583.87     21.38 o
   3   6  19       89.72       78.08     16.46 o
   4   6  19       10.14       38.54     16.29 o
   5   6  19        0.04        0.00     20.36 o
  -5   7  19       10.02        4.61     18.48 o
  -4   7  19       57.53       39.94     14.73 o
  -3   7  19       39.50       50.72     10.55 o
  -2   7  19      273.69      299.27     12.02 o
  -1   7  19      200.45      183.67     13.45 o
   0   7  19      385.47      401.78     19.82 o
   1   7  19       24.47       12.71     16.82 o
   2   7  19      119.54       98.19     17.81 o
   3   7  19        8.09        0.00     16.13 o
   4   7  19       21.63       18.86     16.15 o
   5   7  19        6.88       18.09     21.07 o
  -5   8  19       68.50       79.78     19.78 o
  -4   8  19        3.72        5.48     14.18 o
  -3   8  19        2.71        0.49     10.59 o
  -2   8  19        5.71       10.88     12.18 o
  -1   8  19      379.46      324.38     14.55 o
   0   8  19      299.12      238.29     18.72 o
   1   8  19      360.56      349.08     20.11 o
   2   8  19        8.31       12.25     20.78 o
   3   8  19      693.72      624.33     38.68 o
   4   8  19       28.81       38.72     21.23 o
  -5   9  19       25.63       18.84     19.16 o
  -4   9  19       43.86       38.85     15.13 o
  -3   9  19        4.59       12.08     14.22 o
  -2   9  19        0.52        0.00     12.62 o
  -1   9  19      155.49      131.90     13.04 o
   0   9  19       82.59      108.70     12.60 o
   1   9  19        2.51        0.00     20.66 o
   2   9  19      257.13      241.93     24.08 o
   3   9  19      112.94      128.79     22.44 o
   4   9  19        0.72        0.00     20.47 o
  -5  10  19       26.85       27.49     19.95 o
  -4  10  19       56.62       29.74     15.54 o
  -3  10  19      265.41      257.44     16.73 o
  -2  10  19       25.56       27.83     14.43 o
  -1  10  19       17.49       29.49     14.03 o
   0  10  19      571.98      584.32     17.60 o
   1  10  19       14.15        9.45     21.51 o
   2  10  19      229.87      266.44     24.56 o
   3  10  19       61.53       89.80     22.16 o
   4  10  19      106.32      143.88     23.23 o
  -5  11  19      109.53      131.10     29.06 o
  -4  11  19        0.14       14.86     15.45 o
  -3  11  19        3.33        6.30     15.26 o
  -2  11  19       15.25       22.07     20.30 o
  -1  11  19      107.60      135.80     14.32 o
   0  11  19      195.36      209.17     23.89 o
   1  11  19       12.57        8.98     21.87 o
   2  11  19       37.83       34.25     22.34 o
   3  11  19       68.84       47.62     22.67 o
   4  11  19        7.39       18.46     29.98 o
  -5  12  19        4.87       22.35     26.34 o
  -4  12  19      130.81      125.64     16.95 o
  -3  12  19       29.28       45.12     15.70 o
  -2  12  19        0.08        4.11     20.81 o
  -1  12  19       91.10       94.96     21.91 o
   0  12  19      276.24      272.59     24.99 o
   1  12  19      403.39      418.07     27.28 o
   2  12  19        9.16        4.95     22.57 o
   3  12  19      190.57      178.90     24.99 o
   4  12  19        0.14        0.00     31.06 o
  -4  13  19      144.87      125.48     17.37 o
  -3  13  19      116.59      115.09     16.94 o
  -2  13  19      607.18      653.87     28.05 o
  -1  13  19       11.45       18.31     21.77 o
   0  13  19      212.19      231.32     24.82 o
   1  13  19      359.08      449.94     27.60 o
   2  13  19       12.99        3.18     23.21 o
   3  13  19       23.62       14.89     23.47 o
   4  13  19        5.90        0.00     31.48 o
  -4  14  19      229.81      208.74     36.68 o
  -3  14  19       62.77       61.56     21.53 o
  -2  14  19       62.09       75.71     22.40 o
  -1  14  19      474.56      492.68     28.08 o
   0  14  19       23.55       25.08     22.98 o
   1  14  19       29.89       73.39     23.75 o
   2  14  19       43.57       48.16     23.79 o
   3  14  19       50.27       49.55     34.66 o
  -3  15  19      270.03      306.27     33.39 o
  -2  15  19       47.15       56.99     22.93 o
  -1  15  19      217.90      236.53     26.55 o
   0  15  19        3.34       22.33     24.10 o
   1  15  19       10.42       22.03     23.77 o
   2  15  19      193.09      244.80     38.41 o
  -3  16  19       17.40       12.76     29.43 o
  -2  16  19       25.51       17.70     23.41 o
  -1  16  19       81.51       71.28     25.39 o
   0  16  19      257.04      297.46     36.36 o
  -5   0  20       18.50       13.72     19.53 o
  -4   0  20       10.39        3.38     15.16 o
  -3   0  20     1022.89     1014.65     22.37 o
  -2   0  20     2454.32     2396.68     28.40 o
  -1   0  20        0.69        0.00     15.35 o
   0   0  20     1942.35     1958.45     28.03 o
   1   0  20      432.08      394.69     20.01 o
   2   0  20      252.93      218.66     17.84 o
   3   0  20        5.17        0.00     15.92 o
   4   0  20      281.99      297.30     23.79 o
   5   0  20       34.89       42.25     32.83 o
  -5   1  20      265.21      280.08     19.87 o
  -4   1  20       41.30       39.25     11.09 o
  -3   1  20      818.52      881.68     13.23 o
  -2   1  20      137.10      138.81     12.34 o
  -1   1  20      122.56      127.34     11.61 o
   0   1  20     2912.27     2878.38     22.66 o
   1   1  20     1627.14     1611.84     18.76 o
   2   1  20     1309.53     1256.63     17.54 o
   3   1  20      167.96      147.06     12.04 o
   4   1  20       26.78       18.54     14.46 o
   5   1  20        0.22        0.21     22.96 o
  -5   2  20      112.81       98.47     18.74 o
  -4   2  20      257.88      284.70     13.99 o
  -3   2  20        7.20        6.70      8.99 o
  -2   2  20      889.14      877.73     16.19 o
  -1   2  20      665.73      653.01     15.63 o
   0   2  20        8.38       17.74     11.51 o
   1   2  20      356.75      378.94     13.67 o
   2   2  20      286.14      280.70     13.07 o
   3   2  20      580.95      601.01     14.58 o
   4   2  20        1.46        0.00     14.28 o
   5   2  20       27.95       23.72     23.18 o
  -5   3  20        0.08        0.00     14.72 o
  -4   3  20       53.46       67.83     11.43 o
  -3   3  20      204.63      213.97      9.00 o
  -2   3  20       53.22       58.84     10.29 o
  -1   3  20     1646.01     1602.05     19.96 o
   0   3  20      212.70      210.41     13.74 o
   1   3  20      859.98      847.67     15.86 o
   2   3  20     1579.00     1532.65     18.92 o
   3   3  20       90.15       77.75     11.84 o
   4   3  20       28.74       27.68     14.61 o
   5   3  20       21.02       19.72     23.08 o
  -5   4  20      289.01      305.28     22.05 o
  -4   4  20        7.00       11.88     11.16 o
  -3   4  20      317.92      282.70     11.05 o
  -2   4  20     1013.85     1029.75     13.50 o
  -1   4  20      255.07      283.36     14.15 o
   0   4  20        2.91        0.75     12.51 o
   1   4  20      291.29      253.28     14.21 o
   2   4  20      930.55      965.10     16.81 o
   3   4  20        0.50        0.00     11.01 o
   4   4  20        0.93       11.37     17.11 o
   5   4  20       21.52        4.18     32.09 o
  -5   5  20       90.79       76.12     19.73 o
  -4   5  20      516.75      518.59     16.35 o
  -3   5  20       72.88       79.98     10.77 o
  -2   5  20      147.74      132.89      9.13 o
  -1   5  20      109.76      107.89     12.73 o
   0   5  20     1251.79     1268.00     19.23 o
   1   5  20        0.00        0.04     12.71 o
   2   5  20      480.05      490.06     14.53 o
   3   5  20        4.57        8.40     12.85 o
   4   5  20        4.39       17.76     21.87 o
  -5   6  20        1.19        0.00     19.04 o
  -4   6  20       81.02       65.31     13.21 o
  -3   6  20      519.38      502.46     13.67 o
  -2   6  20       59.09       53.80      9.45 o
  -1   6  20      418.72      453.57     14.52 o
   0   6  20       55.01       46.61     14.55 o
   1   6  20      512.98      488.55     17.68 o
   2   6  20      187.77      182.70     18.67 o
   3   6  20       19.48       20.56     14.40 o
   4   6  20      192.41      208.16     24.97 o
   5   6  20      110.25      109.40     30.82 o
  -5   7  20       79.92       67.77     19.44 o
  -4   7  20        0.11        3.51     14.75 o
  -3   7  20      183.12      159.38     11.59 o
  -2   7  20       40.72       36.91     10.21 o
  -1   7  20      266.63      264.02     14.68 o
   0   7  20      110.01       74.97     17.30 o
   1   7  20      988.47     1001.38     24.73 o
   2   7  20       30.43       36.17     17.61 o
   3   7  20       62.54       68.03     17.15 o
   4   7  20       95.89      122.75     24.22 o
  -5   8  20       83.06       83.59     20.51 o
  -4   8  20        7.29       11.77     14.45 o
  -3   8  20        0.29        0.00     10.77 o
  -2   8  20        4.81        5.88     12.91 o
  -1   8  20        0.00        4.19     12.59 o
   0   8  20       53.50       46.38     17.56 o
   1   8  20       92.92      114.44     18.44 o
   2   8  20      176.38      198.54     23.32 o
   3   8  20      172.44      165.06     18.33 o
   4   8  20      528.41      584.08     30.13 o
  -5   9  20       28.98       14.02     19.59 o
  -4   9  20      133.87      132.45     16.67 o
  -3   9  20        0.83        0.00     14.21 o
  -2   9  20      230.02      205.53     14.32 o
  -1   9  20        0.24        0.00     12.95 o
   0   9  20      631.93      604.14     16.91 o
   1   9  20      516.09      526.03     27.16 o
   2   9  20      218.46      212.88     23.75 o
   3   9  20        2.81        0.00     21.05 o
   4   9  20       36.38       25.90     32.77 o
  -5  10  20      121.59       89.49     30.10 o
  -4  10  20      176.33      193.25     17.42 o
  -3  10  20       13.68        3.06     14.41 o
  -2  10  20      240.26      232.59     16.74 o
  -1  10  20      106.36       97.08     14.99 o
   0  10  20       26.99       24.22     21.96 o
   1  10  20       17.92       23.70     21.93 o
   2  10  20        8.72       12.95     22.00 o
   3  10  20       30.78       32.93     22.31 o
   4  10  20       15.56       15.69     29.48 o
  -4  11  20       75.50       75.21     16.46 o
  -3  11  20       16.07       31.72     15.68 o
  -2  11  20       22.18       11.64     20.49 o
  -1  11  20       13.55       13.38     13.10 o
   0  11  20      572.88      590.98     28.76 o
   1  11  20       63.24       78.24     23.44 o
   2  11  20       71.48      107.34     23.81 o
   3  11  20        0.13        7.88     22.61 o
   4  11  20        0.10        0.00     30.71 o
  -4  12  20        2.04       13.37     16.12 o
  -3  12  20      397.96      424.05     19.49 o
  -2  12  20       93.58       77.51     22.06 o
  -1  12  20       46.82       25.00     21.62 o
   0  12  20       26.38       41.08     29.09 o
   1  12  20      108.79       90.20     23.91 o
   2  12  20        7.06        0.00     22.87 o
   3  12  20        9.02        0.00     31.52 o
   4  12  20        2.06       21.34     32.50 o
  -4  13  20       35.55       21.57     16.63 o
  -3  13  20        0.49        4.78     16.44 o
  -2  13  20       10.09       12.71     21.76 o
  -1  13  20      156.71      160.85     23.67 o
   0  13  20      140.67      146.89     24.51 o
   1  13  20        5.03       18.69     23.63 o
   2  13  20        2.62        3.56     23.81 o
   3  13  20        5.45        1.87     33.13 o
  -4  14  20        5.95        0.00     20.37 o
  -3  14  20        6.14        6.48     16.91 o
  -2  14  20      350.17      368.35     26.43 o
  -1  14  20       92.35       96.34     24.40 o
   0  14  20        0.08        0.00     23.72 o
   1  14  20      129.51      149.43     25.85 o
   2  14  20       99.65      106.00     37.23 o
  -3  15  20       75.42       87.78     23.03 o
  -2  15  20        3.16        0.06     23.22 o
  -1  15  20       95.98       79.51     25.09 o
   0  15  20      209.86      202.74     26.76 o
  -3  16  20        8.39       22.24     31.37 o
  -2  16  20        0.01        1.71     31.43 o
  -5   1  21      389.60      427.41     20.69 o
  -4   1  21      101.05       87.30     11.63 o
  -3   1  21      123.40      129.14     10.58 o
  -2   1  21      989.45     1027.84     16.23 o
  -1   1  21      422.37      424.01     13.48 o
   0   1  21      481.37      489.56     14.44 o
   1   1  21       11.28       22.98     11.91 o
   2   1  21       33.28       56.42     11.97 o
   3   1  21       28.36       27.31     11.64 o
   4   1  21       89.54       78.51     15.57 o
  -5   2  21      318.03      284.88     19.42 o
  -4   2  21       11.59       14.37     12.25 o
  -3   2  21       60.30       59.91     10.86 o
  -2   2  21     1456.49     1428.26     19.18 o
  -1   2  21       16.51       28.62     12.42 o
   0   2  21      405.36      355.90     13.63 o
   1   2  21       74.39       93.98     12.24 o
   2   2  21        8.12       20.63     12.02 o
   3   2  21      279.45      274.85     13.15 o
   4   2  21        2.50        7.38     15.01 o
  -5   3  21       27.85        6.85     20.34 o
  -4   3  21       46.76       44.10     14.08 o
  -3   3  21      529.92      540.82     13.66 o
  -2   3  21       36.36       23.92     10.63 o
  -1   3  21      106.75      122.98     14.52 o
   0   3  21      211.47      203.46     13.88 o
   1   3  21        4.20       24.64     12.14 o
   2   3  21      101.85      123.05     12.58 o
   3   3  21      455.12      463.34     14.24 o
   4   3  21       48.86       47.83     15.52 o
  -5   4  21        0.30        1.98     29.24 o
  -4   4  21       27.89       26.47     13.78 o
  -3   4  21       39.65       59.92     11.74 o
  -2   4  21      618.56      593.88     13.78 o
  -1   4  21      895.32      925.80     19.09 o
   0   4  21      233.78      226.15     14.23 o
   1   4  21      115.88      122.35     13.70 o
   2   4  21     1020.71      964.23     17.05 o
   3   4  21      133.26      135.14     12.46 o
   4   4  21       69.63       57.81     18.06 o
  -5   5  21      269.67      263.41     32.53 o
  -4   5  21       11.71        9.60     16.10 o
  -3   5  21       21.69       32.43     12.73 o
  -2   5  21        0.02        2.64     10.60 o
  -1   5  21        2.12        0.00     12.49 o
   0   5  21        0.93       15.34     12.85 o
   1   5  21       96.08       78.73     13.54 o
   2   5  21      428.40      400.42     14.34 o
   3   5  21       26.52       17.69     13.31 o
   4   5  21        2.11        0.00     23.37 o
  -4   6  21        4.37        5.78     15.74 o
  -3   6  21      343.25      298.00     14.83 o
  -2   6  21      175.68      167.34     12.36 o
  -1   6  21     1115.72     1067.05     16.51 o
   0   6  21       27.03       30.38     14.82 o
   1   6  21        5.65       10.09     14.65 o
   2   6  21      252.98      224.07     16.91 o
   3   6  21        0.12        7.86     14.98 o
   4   6  21       77.57      108.06     24.72 o
  -4   7  21        5.17        6.62     14.77 o
  -3   7  21        2.43        1.26     10.88 o
  -2   7  21       52.89       47.77     11.42 o
  -1   7  21     1321.49     1410.42     23.13 o
   0   7  21      233.11      223.47     19.53 o
   1   7  21       97.98      104.61     18.65 o
   2   7  21       67.86       49.10     17.93 o
   3   7  21       42.81       37.26     15.25 o
   4   7  21        0.32        8.02     33.21 o
  -4   8  21        1.76        7.36     15.04 o
  -3   8  21       17.96       25.49     11.41 o
  -2   8  21       50.81       42.28     10.86 o
  -1   8  21      203.70      209.51     14.71 o
   0   8  21      638.35      638.64     22.97 o
   1   8  21       50.16       35.56     18.31 o
   2   8  21        0.00        7.42     21.51 o
   3   8  21        5.06       17.16     17.85 o
  -4   9  21       36.72       39.30     15.84 o
  -3   9  21       93.32      114.03     13.02 o
  -2   9  21       87.83      101.61     13.71 o
  -1   9  21       55.62       48.69     13.16 o
   0   9  21        0.01        0.00     12.25 o
   1   9  21       38.97       34.92     22.07 o
   2   9  21       34.68       46.87     22.09 o
   3   9  21       88.00       71.18     22.66 o
  -4  10  21      130.40      124.13     16.97 o
  -3  10  21       72.09       60.33     14.92 o
  -2  10  21       15.00       16.38     14.84 o
  -1  10  21       28.05       33.10     14.05 o
   0  10  21      579.68      627.84     29.73 o
   1  10  21        2.66        1.05     22.34 o
   2  10  21      178.73      163.05     24.00 o
   3  10  21      141.30      158.04     24.34 o
  -4  11  21       51.25       26.60     16.44 o
  -3  11  21       54.88       52.06     16.01 o
  -2  11  21      257.07      305.51     24.26 o
  -1  11  21       87.78       91.65     22.07 o
   0  11  21       73.06       43.17     22.95 o
   1  11  21       35.01       41.36     23.43 o
   2  11  21      223.65      211.04     25.56 o
   3  11  21        2.55        0.00     32.17 o
  -4  12  21       64.95       85.48     17.54 o
  -3  12  21      130.54      166.66     17.91 o
  -2  12  21       35.63       53.62     21.82 o
  -1  12  21      112.86       84.92     23.08 o
   0  12  21        2.58       20.30     22.65 o
   1  12  21        0.18        0.00     22.65 o
   2  12  21       54.03       50.38     23.73 o
   3  12  21       78.63      135.49     35.31 o
  -4  13  21      263.75      320.50     25.58 o
  -3  13  21      298.44      300.60     19.93 o
  -2  13  21        0.23        2.96     22.23 o
  -1  13  21       12.36       10.46     22.85 o
   0  13  21       81.55       91.69     24.61 o
   1  13  21       19.96        2.95     23.81 o
   2  13  21        8.50        9.51     34.06 o
  -3  14  21        1.76        0.00     17.45 o
  -2  14  21      299.73      298.21     26.17 o
  -1  14  21      217.75      216.61     26.17 o
   0  14  21        0.03        3.51     24.31 o
   1  14  21       26.79       35.31     36.47 o
  -3  15  21      259.96      277.49     24.58 o
  -2  15  21      317.74      380.71     38.86 o
  -1  15  21       38.10       36.89     33.02 o
  -5   0  22      723.69      758.29     40.10 o
  -4   0  22       18.43       29.97     16.36 o
  -3   0  22     1387.68     1354.74     26.58 o
  -2   0  22      167.87      169.70     17.69 o
  -1   0  22      339.65      315.05     18.92 o
   0   0  22      306.18      306.90     19.37 o
   1   0  22       20.23        4.38     17.26 o
   2   0  22      620.61      584.51     21.81 o
   3   0  22      100.54      103.59     17.87 o
   4   0  22      124.43      128.45     23.07 o
  -5   1  22        0.14        0.00     28.14 o
  -4   1  22       45.21       37.45     11.53 o
  -3   1  22       13.17       11.82     11.54 o
  -2   1  22     2179.36     2200.49     21.20 o
  -1   1  22       68.00       82.98     12.22 o
   0   1  22      249.29      255.96     13.49 o
   1   1  22     1173.46     1090.79     17.84 o
   2   1  22        4.23        0.82     12.26 o
   3   1  22       90.71       89.79     12.31 o
   4   1  22       39.88       46.62     15.97 o
  -5   2  22      235.22      164.82     31.00 o
  -4   2  22      339.52      356.11     13.70 o
  -3   2  22      242.78      243.76     14.82 o
  -2   2  22      450.66      495.17     15.34 o
  -1   2  22      307.67      286.11     13.53 o
   0   2  22      332.14      306.51     13.67 o
   1   2  22      220.37      200.00     13.36 o
   2   2  22      306.95      262.70     13.82 o
   3   2  22       99.31      104.58     12.42 o
   4   2  22       80.65       88.98     16.47 o
  -5   3  22       11.13        1.28     29.43 o
  -4   3  22       47.12       36.45     13.85 o
  -3   3  22      247.14      287.12     13.81 o
  -2   3  22      319.48      338.92     12.71 o
  -1   3  22      410.24      386.01     15.10 o
   0   3  22       12.17       12.83     13.06 o
   1   3  22      307.69      346.72     14.29 o
   2   3  22      420.93      408.26     14.71 o
   3   3  22      299.53      316.65     13.96 o
   4   3  22       99.87      113.37     16.42 o
  -4   4  22        4.14        1.87     16.17 o
  -3   4  22      181.68      183.86     13.34 o
  -2   4  22       56.27       67.83     11.08 o
  -1   4  22      738.28      743.68     17.47 o
   0   4  22      900.42      947.28     18.77 o
   1   4  22       76.55       80.92     12.68 o
   2   4  22        0.11        8.13     12.24 o
   3   4  22      450.41      471.75     15.10 o
   4   4  22       18.94        6.45     23.51 o
  -4   5  22        1.66        1.75     16.28 o
  -3   5  22      349.87      353.41     15.80 o
  -2   5  22      242.23      215.44     12.23 o
  -1   5  22      319.85      259.32     14.75 o
   0   5  22       26.43       22.16     13.79 o
   1   5  22        0.21        7.09     13.39 o
   2   5  22      128.07      113.47     12.86 o
   3   5  22       15.22       25.38     13.91 o
   4   5  22        1.41        0.00     32.66 o
  -4   6  22        0.42        0.00     16.25 o
  -3   6  22      626.68      633.75     17.91 o
  -2   6  22      141.31      139.10     12.49 o
  -1   6  22      169.96      184.00     12.41 o
   0   6  22      217.10      230.19     14.97 o
   1   6  22        3.56        9.68     13.45 o
   2   6  22        5.71        8.42     13.66 o
   3   6  22        0.64        3.92     15.63 o
  -4   7  22       54.46       51.85     20.44 o
  -3   7  22       80.73       91.23     14.11 o
  -2   7  22        0.88        0.00     11.32 o
  -1   7  22      130.91      141.84     14.70 o
   0   7  22      417.08      419.87     21.57 o
   1   7  22      402.61      406.59     21.70 o
   2   7  22        0.15        8.97     18.06 o
   3   7  22       20.40       12.80     15.54 o
  -4   8  22       34.73       40.42     20.77 o
  -3   8  22      355.23      379.13     16.43 o
  -2   8  22        5.32        9.66     11.80 o
  -1   8  22       74.95       76.56     14.01 o
   0   8  22       76.76       83.67     18.90 o
   1   8  22       27.84       30.85     18.71 o
   2   8  22      110.44      123.00     23.64 o
   3   8  22       13.98       27.72     17.77 o
  -4   9  22        6.26       15.77     20.64 o
  -3   9  22       32.50       10.11     13.57 o
  -2   9  22      358.46      384.78     16.87 o
  -1   9  22        2.48        8.24     13.59 o
   0   9  22      285.13      281.40     15.14 o
   1   9  22       97.83       74.26     23.07 o
   2   9  22        0.82        0.33     22.62 o
   3   9  22        0.10        0.00     17.97 o
  -4  10  22        0.39       10.52     28.23 o
  -3  10  22      173.02      171.58     22.04 o
  -2  10  22        2.37        0.00     15.09 o
  -1  10  22        0.69       12.81     14.74 o
   0  10  22      182.32      223.78     24.60 o
   1  10  22       13.51       23.77     22.65 o
   2  10  22        1.67        0.00     23.43 o
   3  10  22        1.80        0.00     32.46 o
  -4  11  22        1.31        0.00     32.22 o
  -3  11  22        1.42        0.00     20.82 o
  -2  11  22      307.41      325.32     18.70 o
  -1  11  22      114.47       97.11     22.92 o
   0  11  22       86.13       68.29     23.91 o
   1  11  22       73.74      102.32     24.64 o
   2  11  22       10.65        3.88     23.43 o
   3  11  22       67.14       66.01     34.05 o
  -4  12  22        5.66        8.79     33.15 o
  -3  12  22      353.93      388.27     26.42 o
  -2  12  22        0.02       10.17     21.89 o
  -1  12  22       79.43       92.59     23.66 o
   0  12  22      192.60      238.47     25.82 o
   1  12  22       32.03       23.24     23.25 o
   2  12  22        1.89       14.54     32.75 o
  -3  13  22      504.18      557.92     28.67 o
  -2  13  22        0.10        0.00     22.16 o
  -1  13  22       22.50       22.64     23.66 o
   0  13  22       11.22       24.49     23.84 o
   1  13  22      190.30      238.05     39.46 o
  -3  14  22       54.73       71.56     30.07 o
  -2  14  22        1.87       13.95     31.25 o
  -1  14  22        0.03       16.04     31.34 o
  -5   1  23       58.05       73.73     30.94 o
  -4   1  23       13.91       10.72     11.81 o
  -3   1  23        1.43        2.02     11.60 o
  -2   1  23      129.58      171.19     12.68 o
  -1   1  23       68.12       76.24     12.61 o
   0   1  23      862.30      877.56     17.22 o
   1   1  23       64.84       62.86     12.67 o
   2   1  23        0.92        7.27     12.40 o
   3   1  23      154.82      173.79     13.25 o
   4   1  23       21.44        1.86     22.67 o
  -5   2  23        6.29       10.36     30.77 o
  -4   2  23       22.54       37.00     12.12 o
  -3   2  23      202.26      176.35     12.87 o
  -2   2  23        0.00        0.00     11.53 o
  -1   2  23      260.66      287.11     13.74 o
   0   2  23       11.04        8.33     12.51 o
   1   2  23       59.22       66.24     12.71 o
   2   2  23        2.90        1.70     12.22 o
   3   2  23        2.75       12.80     12.26 o
   4   2  23      176.71      152.26     23.44 o
  -4   3  23        0.08        0.25     14.30 o
  -3   3  23      545.99      556.06     16.58 o
  -2   3  23      152.71      151.32     11.92 o
  -1   3  23       32.48       32.19     13.55 o
   0   3  23      313.94      293.79     14.14 o
   1   3  23      126.10      122.70     13.29 o
   2   3  23        6.57       13.53     12.29 o
   3   3  23        2.93       16.13     12.30 o
   4   3  23       16.00        2.72     22.67 o
  -4   4  23       20.35       22.54     17.00 o
  -3   4  23       48.11       55.51     14.96 o
  -2   4  23       61.16       60.39     11.39 o
  -1   4  23      406.33      425.50     16.00 o
   0   4  23      628.81      616.17     17.62 o
   1   4  23       33.32       37.99     12.80 o
   2   4  23       74.01       69.64     12.82 o
   3   4  23      109.23      150.00     13.27 o
  -4   5  23      100.18      104.53     17.92 o
  -3   5  23      885.72      915.30     24.13 o
  -2   5  23       27.25       32.63     11.32 o
  -1   5  23        0.41        9.52     13.28 o
   0   5  23     1648.38     1657.31     22.88 o
   1   5  23        0.05        4.08     13.68 o
   2   5  23      127.24      111.32     13.19 o
   3   5  23       14.52       13.20     14.19 o
  -4   6  23        0.15        6.01     17.24 o
  -3   6  23      364.62      398.16     20.33 o
  -2   6  23       90.07      121.52     12.66 o
  -1   6  23      179.72      166.08     12.48 o
   0   6  23       80.96       78.41     14.68 o
   1   6  23        9.11       10.25     13.81 o
   2   6  23        0.15        3.45     14.20 o
   3   6  23        6.43        8.94     16.06 o
  -4   7  23      480.81      522.42     26.93 o
  -3   7  23        4.29        0.00     16.05 o
  -2   7  23        5.49        7.60     11.76 o
  -1   7  23       38.62       57.76     12.88 o
   0   7  23       95.08      103.38     16.18 o
   1   7  23      102.45      143.24     17.09 o
   2   7  23      197.11      198.61     15.78 o
   3   7  23        4.75        8.06     18.39 o
  -4   8  23       77.57       87.87     33.95 o
  -3   8  23       90.84      104.07     17.40 o
  -2   8  23      398.68      444.04     17.96 o
  -1   8  23      659.41      630.39     18.62 o
   0   8  23       58.43       45.82     19.10 o
   1   8  23       15.12       11.08     18.75 o
   2   8  23      228.11      321.98     35.68 o
   3   8  23       19.30       29.49     22.29 o
  -4   9  23      167.56      153.99     35.30 o
  -3   9  23        9.37       20.03     16.92 o
  -2   9  23      119.22      145.90     15.21 o
  -1   9  23       43.85       63.33     14.18 o
   0   9  23       14.39        8.03     18.67 o
   1   9  23      109.39      119.41     23.87 o
   2   9  23      179.30      224.77     25.89 o
   3   9  23       42.65       20.20     22.87 o
  -4  10  23      319.16      322.44     38.49 o
  -3  10  23       42.01       46.91     33.48 o
  -2  10  23       13.23       14.62     15.72 o
  -1  10  23      784.59      899.97     32.05 o
   0  10  23      253.12      271.18     26.10 o
   1  10  23        3.33        0.00     22.83 o
   2  10  23       98.74       99.81     25.13 o
   3  10  23        0.85       15.45     23.40 o
  -3  11  23      172.86      198.72     37.97 o
  -2  11  23        9.80       12.09     15.58 o
  -1  11  23      200.87      198.50     29.67 o
   0  11  23      131.73      163.27     25.50 o
   1  11  23       46.59       60.68     24.61 o
   2  11  23       11.15       28.06     33.06 o
  -2  12  23      130.19      122.79     24.47 o
  -1  12  23        0.68        9.91     23.42 o
   0  12  23       29.75       36.54     23.87 o
   1  12  23      170.43      143.14     36.77 o
  -2  13  23        0.75        9.47     30.46 o
  -1  13  23       46.55       78.71     32.76 o
  -2  14  23       60.30       44.57     31.38 o
  -5   0  24      150.29      174.02     34.36 o
  -4   0  24       46.97       36.40     17.64 o
  -3   0  24      110.08       99.48     18.36 o
  -2   0  24       69.70       28.84     16.76 o
  -1   0  24      955.65      897.14     25.14 o
   0   0  24      593.09      571.48     22.52 o
   1   0  24       70.28       76.42     18.86 o
   2   0  24       87.18       78.90     18.43 o
   3   0  24       93.33      100.61     18.85 o
   4   0  24       95.18      140.35     35.11 o
  -5   1  24       43.26       45.03     31.75 o
  -4   1  24       85.24       71.21     12.56 o
  -3   1  24       53.66       51.45     12.36 o
  -2   1  24      799.07      837.89     16.80 o
  -1   1  24      139.47      131.17     13.24 o
   0   1  24       28.92       41.17     12.87 o
   1   1  24      272.33      246.25     14.27 o
   2   1  24      101.89      115.00     13.46 o
   3   1  24        0.00        0.00     12.62 o
   4   1  24       19.44       22.31     23.05 o
  -5   2  24       33.26       33.23     32.10 o
  -4   2  24      570.76      564.76     15.89 o
  -3   2  24       39.61       29.22     12.29 o
  -2   2  24       24.95       28.44     11.80 o
  -1   2  24      151.46      141.78     13.15 o
   0   2  24       46.93       35.37     12.91 o
   1   2  24       14.52        4.42     12.69 o
   2   2  24       31.14       25.63     12.71 o
   3   2  24       82.55       93.47     13.10 o
   4   2  24        4.77       16.69     23.38 o
  -4   3  24       38.38       35.50     17.63 o
  -3   3  24      300.65      283.86     15.32 o
  -2   3  24       24.27       33.86     11.77 o
  -1   3  24      133.34      130.65     14.08 o
   0   3  24      257.19      237.13     14.31 o
   1   3  24      353.33      380.51     15.06 o
   2   3  24        3.04        5.58     12.81 o
   3   3  24      273.65      317.40     14.93 o
   4   3  24       15.78       24.44     34.68 o
  -4   4  24      432.68      394.86     32.30 o
  -3   4  24      621.33      623.10     19.86 o
  -2   4  24      114.77      123.54     12.07 o
  -1   4  24       26.09       39.16     13.61 o
   0   4  24      522.30      540.91     17.48 o
   1   4  24      415.17      437.98     15.60 o
   2   4  24      213.28      216.88     14.13 o
   3   4  24       55.36       72.95     15.31 o
  -4   5  24      518.55      514.61     27.74 o
  -3   5  24        7.42       30.48     16.88 o
  -2   5  24       19.27       35.37     11.54 o
  -1   5  24        7.39       18.49     13.77 o
   0   5  24       23.01       44.81     14.44 o
   1   5  24       12.16       28.71     13.17 o
   2   5  24        0.66        9.75     12.91 o
   3   5  24      118.81      149.74     20.06 o
  -4   6  24      943.32      921.07     46.69 o
  -3   6  24      499.95      556.23     22.19 o
  -2   6  24       68.09       71.17     12.95 o
  -1   6  24        6.22       11.10     11.77 o
   0   6  24      474.52      485.08     17.33 o
   1   6  24      507.21      564.73     18.09 o
   2   6  24      771.29      850.50     20.35 o
   3   6  24        7.75       24.08     22.66 o
  -4   7  24       68.38       59.49     33.40 o
  -3   7  24       30.98       30.84     17.33 o
  -2   7  24       50.97       60.73     12.81 o
  -1   7  24      393.20      382.08     15.53 o
   0   7  24      580.24      584.82     20.25 o
   1   7  24       21.00       11.94     16.28 o
   2   7  24        4.73       19.65     15.07 o
   3   7  24       20.88       26.31     23.20 o
  -4   8  24       49.10       71.21     34.29 o
  -3   8  24       16.92       23.96     17.11 o
  -2   8  24     1079.83     1135.98     23.80 o
  -1   8  24      115.70      121.25     13.66 o
   0   8  24      100.88      114.26     19.83 o
   1   8  24      134.65      143.21     20.47 o
   2   8  24        0.62       17.99     19.31 o
   3   8  24       50.48       86.23     25.39 o
  -4   9  24      227.18      272.61     38.44 o
  -3   9  24       18.86        5.84     17.32 o
  -2   9  24       18.57       22.51     12.90 o
  -1   9  24       90.84       81.87     14.80 o
   0   9  24       54.58       47.68     19.27 o
   1   9  24      115.91       97.80     24.07 o
   2   9  24        8.68       31.05     34.05 o
   3   9  24       18.55       20.97     24.23 o
  -3  10  24       10.08        0.00     34.65 o
  -2  10  24      268.34      268.75     18.93 o
  -1  10  24      302.82      310.84     26.80 o
   0  10  24       31.58       36.12     23.43 o
   1  10  24        0.72        0.00     23.88 o
   2  10  24       21.00       19.62     35.16 o
  -2  11  24        8.32        0.00     23.26 o
  -1  11  24       54.01       40.21     24.15 o
   0  11  24       32.57       39.62     24.37 o
   1  11  24        6.68       25.77     35.95 o
  -2  12  24       66.93       73.59     31.15 o
  -1  12  24      300.74      337.49     37.57 o
  -2  13  24       15.28        0.00     31.09 o
  -4   1  25       79.58       86.94     16.54 o
  -3   1  25       11.61       15.42     12.43 o
  -2   1  25      172.79      173.91     13.34 o
  -1   1  25      322.22      331.42     14.82 o
   0   1  25      215.78      187.13     13.99 o
   1   1  25      383.97      433.59     15.73 o
   2   1  25        9.59       23.64     13.21 o
   3   1  25       20.54       33.10     15.90 o
   4   1  25      150.61      197.88     37.12 o
  -4   2  25       71.32       78.39     16.44 o
  -3   2  25        1.01        3.61     12.55 o
  -2   2  25      334.75      325.44     14.16 o
  -1   2  25        2.04        1.27     12.63 o
   0   2  25       34.16       43.23     13.16 o
   1   2  25       11.39       22.31     13.14 o
   2   2  25       26.81       28.15     13.21 o
   3   2  25        0.68        0.74     15.88 o
  -4   3  25        1.92       12.82     23.45 o
  -3   3  25      175.99      178.24     14.02 o
  -2   3  25      332.02      320.75     12.88 o
  -1   3  25       65.60       59.17     13.12 o
   0   3  25        6.49        3.89     13.05 o
   1   3  25        3.22        3.77     13.15 o
   2   3  25       18.87       18.47     13.30 o
   3   3  25        2.52       12.52     18.99 o
  -4   4  25       22.81       30.43     34.67 o
  -3   4  25        2.72        6.13     15.78 o
  -2   4  25       90.49       74.34     12.23 o
  -1   4  25       22.12       21.93     13.92 o
   0   4  25      280.15      290.62     14.94 o
   1   4  25       18.94       38.69     13.41 o
   2   4  25       15.95       27.10     13.54 o
   3   4  25        0.25        6.36     18.94 o
  -4   5  25       83.70       57.25     34.26 o
  -3   5  25      258.04      281.81     20.62 o
  -2   5  25      370.06      375.55     14.29 o
  -1   5  25      545.84      540.12     17.54 o
   0   5  25      441.09      400.39     17.11 o
   1   5  25       13.00       17.81     13.25 o
   2   5  25      431.71      484.69     16.56 o
   3   5  25       86.63       58.30     23.98 o
  -4   6  25      344.11      341.75     39.53 o
  -3   6  25      144.55      152.39     19.01 o
  -2   6  25       10.89        6.67     12.91 o
  -1   6  25       72.96       67.45     13.46 o
   0   6  25       27.70       23.88     14.42 o
   1   6  25       18.59       22.87     13.52 o
   2   6  25        0.35        6.06     15.17 o
   3   6  25       84.47      140.29     24.88 o
  -4   7  25        1.30        9.37     34.18 o
  -3   7  25      153.30      166.63     19.00 o
  -2   7  25       61.46       48.14     13.17 o
  -1   7  25      278.58      268.29     15.12 o
   0   7  25        9.07        4.60     16.21 o
   1   7  25      598.72      671.65     22.00 o
   2   7  25       99.71       82.39     20.76 o
   3   7  25      340.58      350.34     27.90 o
  -3   8  25        0.87       22.86     17.68 o
  -2   8  25      143.98      202.07     14.62 o
  -1   8  25       25.14       10.47     13.13 o
   0   8  25       19.74       33.03     16.74 o
   1   8  25       30.16       40.21     17.35 o
   2   8  25       74.16       94.68     25.16 o
   3   8  25      107.55      148.56     36.35 o
  -3   9  25       26.40       25.59     23.84 o
  -2   9  25      128.91      128.99     14.22 o
  -1   9  25      186.55      200.75     14.80 o
   0   9  25      119.76      118.90     21.00 o
   1   9  25       48.99       56.10     24.65 o
   2   9  25        0.00        0.00     33.90 o
  -2  10  25       89.50       88.25     16.86 o
  -1  10  25      544.89      682.93     34.73 o
   0  10  25        4.68       14.13     23.85 o
  -2  11  25       47.78       39.65     30.42 o
  -1  11  25      330.35      355.49     38.81 o
  -2  12  25       31.68       32.91     31.14 o
  -4   0  26       16.12        7.92     23.59 o
  -3   0  26      762.97      744.73     24.99 o
  -2   0  26       23.35       21.59     17.84 o
  -1   0  26       53.37       58.44     18.88 o
   0   0  26       20.97       33.72     18.84 o
   1   0  26       22.02        5.98     19.05 o
   2   0  26      459.92      477.11     23.72 o
   3   0  26      252.69      296.54     25.96 o
  -4   1  26        0.09        0.00     18.90 o
  -3   1  26       22.69       12.54     12.79 o
  -2   1  26       27.66       30.49     12.64 o
  -1   1  26      282.92      290.32     14.80 o
   0   1  26       50.53       51.28     13.51 o
   1   1  26       62.36       70.62     13.77 o
   2   1  26      104.27       84.23     14.13 o
   3   1  26        1.75        0.00     23.09 o
  -4   2  26       92.35      117.20     25.50 o
  -3   2  26        9.33        6.31     12.69 o
  -2   2  26      197.29      194.60     13.70 o
  -1   2  26      282.22      278.39     14.69 o
   0   2  26      165.14      157.90     14.28 o
   1   2  26       51.28       77.30     13.83 o
   2   2  26      139.88      165.23     14.85 o
   3   2  26        0.09        2.06     22.96 o
  -4   3  26       14.92       20.11     33.30 o
  -3   3  26       63.88       89.75     13.62 o
  -2   3  26       74.02       63.33     11.62 o
  -1   3  26       65.66       63.85     13.18 o
   0   3  26       42.84       34.34     13.43 o
   1   3  26        1.12        1.30     13.56 o
   2   3  26       75.26       94.50     14.29 o
   3   3  26        5.07        6.71     23.42 o
  -4   4  26       37.21       35.79     33.65 o
  -3   4  26       89.81      118.59     17.29 o
  -2   4  26       22.44       19.44     12.05 o
  -1   4  26        0.83        0.00     13.02 o
   0   4  26       28.53       33.69     13.56 o
   1   4  26        5.10        4.74     13.67 o
   2   4  26       54.12       58.87     17.06 o
   3   4  26       37.63       43.39     32.20 o
  -3   5  26       19.66       26.72     18.46 o
  -2   5  26       35.57       28.97     12.28 o
  -1   5  26      102.83      113.52     14.99 o
   0   5  26        8.11        8.86     13.55 o
   1   5  26        0.84        0.00     13.67 o
   2   5  26       15.49       16.79     18.86 o
   3   5  26       74.82      119.08     34.12 o
  -3   6  26        2.91       10.90     17.86 o
  -2   6  26        0.45        4.38     13.07 o
  -1   6  26      171.68      158.85     14.61 o
   0   6  26      107.32      128.46     15.68 o
   1   6  26       13.87       17.64     13.80 o
   2   6  26        2.07       12.39     24.71 o
   3   6  26       38.63       22.21     33.05 o
  -3   7  26       30.65        8.27     21.15 o
  -2   7  26        6.53        3.56     13.31 o
  -1   7  26        0.49        0.00     13.21 o
   0   7  26       41.55       61.73     17.33 o
   1   7  26      183.64      248.18     19.40 o
   2   7  26      313.30      345.52     40.01 o
  -3   8  26      119.28      102.37     37.62 o
  -2   8  26       12.26        0.00     14.33 o
  -1   8  26       78.00       80.51     13.90 o
   0   8  26       94.03      133.03     18.02 o
   1   8  26       12.65       31.19     36.03 o
  -3   9  26        5.61        3.84     21.35 o
  -2   9  26      134.16      155.58     18.58 o
  -1   9  26      670.95      704.19     25.31 o
   0   9  26      227.40      223.71     25.99 o
  -2  10  26      294.56      362.10     36.16 o
  -1  10  26       10.35       48.69     23.38 o
  -2  11  26       19.03       34.35     31.29 o
  -4   1  27        5.81       11.65     23.40 o
  -3   1  27       46.85       48.33     20.07 o
  -2   1  27       29.54       29.55     13.24 o
  -1   1  27      129.47      147.74     14.17 o
   0   1  27       39.46       39.92     13.67 o
   1   1  27       12.21        9.80     13.82 o
   2   1  27      122.73      115.85     20.68 o
  -4   2  27        2.54        3.86     33.23 o
  -3   2  27       62.21       69.20     24.67 o
  -2   2  27        9.29       11.25     11.75 o
  -1   2  27        0.03       10.26     13.09 o
   0   2  27       32.77       36.11     13.75 o
   1   2  27      119.70      124.41     14.70 o
   2   2  27       54.05       63.04     24.10 o
   3   2  27       86.08      108.51     33.90 o
  -3   3  27       10.59       10.79     23.93 o
  -2   3  27       24.62       33.74     11.76 o
  -1   3  27        8.72       14.80     13.35 o
   0   3  27        1.54        0.00     13.59 o
   1   3  27       69.96       85.16     14.47 o
   2   3  27       47.00       40.00     23.57 o
   3   3  27      231.08      329.04     37.71 o
  -3   4  27       21.41       37.51     24.21 o
  -2   4  27       51.68       57.50     12.11 o
  -1   4  27       15.47       27.04     13.66 o
   0   4  27       51.34       65.23     14.18 o
   1   4  27      172.61      199.79     15.27 o
   2   4  27       46.75       37.50     23.38 o
   3   4  27       22.61       30.65     33.20 o
  -3   5  27       10.03       31.41     34.37 o
  -2   5  27       39.45       42.09     13.85 o
  -1   5  27      652.88      630.71     19.08 o
   0   5  27       95.41      114.79     14.64 o
   1   5  27        5.55       20.11     15.35 o
   2   5  27      106.72       79.46     23.98 o
  -3   6  27        1.96       20.74     34.46 o
  -2   6  27      165.28      150.20     15.80 o
  -1   6  27        0.11        1.30     13.84 o
   0   6  27      160.54      167.36     16.50 o
   1   6  27       15.21       37.77     36.29 o
  -3   7  27       37.08       36.17     34.12 o
  -2   7  27      651.13      743.39     24.04 o
  -1   7  27        3.01        0.00     14.84 o
   0   7  27        2.56        0.00     23.22 o
  -3   8  27       78.42       68.32     34.58 o
  -2   8  27        6.64        9.40     17.58 o
  -1   8  27       91.30       92.32     17.40 o
   0   8  27        4.99        0.00     33.93 o
  -2   9  27      135.26      117.60     21.34 o
  -1   9  27       52.20       29.82     23.77 o
  -1  10  27       20.78       42.39     33.56 o
  -3   0  28       58.47       68.53     35.84 o
  -2   0  28       31.01       32.25     22.39 o
  -1   0  28       56.95       61.08     19.68 o
   0   0  28      453.26      488.28     24.24 o
   1   0  28       91.90       91.53     34.92 o
   2   0  28      175.23      191.62     36.83 o
  -3   1  28        0.41       17.90     34.98 o
  -2   1  28      143.33      135.33     16.83 o
  -1   1  28        4.22        7.47     13.54 o
   0   1  28        9.32       14.70     14.17 o
   1   1  28       18.65       24.19     23.61 o
   2   1  28        1.52        1.99     23.30 o
  -3   2  28       61.97       78.72     35.33 o
  -2   2  28       27.56       17.28     13.87 o
  -1   2  28      126.20      142.53     14.63 o
   0   2  28        2.87       20.33     14.13 o
   1   2  28        6.36       19.59     24.42 o
   2   2  28       36.85       38.39     23.92 o
  -3   3  28       36.20       34.22     34.93 o
  -2   3  28        3.55        0.00     14.93 o
  -1   3  28        1.68        0.00     18.83 o
   0   3  28       72.72       80.26     17.64 o
   1   3  28       34.62       58.39     24.61 o
   2   3  28       60.58       62.51     34.59 o
  -3   4  28      679.94      734.64     45.74 o
  -2   4  28      269.53      253.41     20.22 o
  -1   4  28      124.57      111.68     19.55 o
   0   4  28      593.03      619.27     25.23 o
   1   4  28        2.21       32.33     34.93 o
   2   4  28       27.00        0.00     33.08 o
  -2   5  28       11.06        7.23     19.82 o
  -1   5  28        0.07        0.00     21.97 o
   0   5  28      125.44      157.05     31.66 o
  -2   6  28       33.33       20.97     20.15 o
  -1   6  28       51.58       66.84     17.52 o
   0   6  28      396.12      348.19     39.70 o
  -2   7  28       73.05       79.07     21.16 o
  -1   7  28       29.74        2.70     17.25 o
  -2   8  28      153.57      188.29     23.00 o
  -1   8  28        7.18       22.82     33.38 o
  -2   1  29      138.27      144.78     31.28 o
  -1   1  29       24.68       11.13     21.95 o
   0   1  29      103.03      104.93     35.06 o
  -2   2  29        8.22       11.47     28.19 o
  -1   2  29       91.46       63.81     22.90 o
  -2   3  29        4.50       25.39     28.63 o
  -1   3  29       59.39       73.56     22.55 o
  -2   4  29       69.66       52.81     30.64 o
  -1   4  29       56.26       53.04     23.20 o
  -2   5  29      251.94      252.33     35.02 o
  -1   5  29        6.46        0.00     17.37 o
  -2   6  29        0.41       10.36     32.13 o
  -1   6  29      222.52      198.18     23.69 o
  -1   7  29        0.18       17.76     26.28 o
  -1   0  30      410.68      479.12     40.15 o
  -1   1  30       11.40        3.73     32.27 o
  -1   2  30      113.05      106.29     34.33 o
 
